# Supplementary material for: 2-(Naphthalen-2-yl­oxy)-5-nitro­pyridine
Source: Acta Crystallogr Sect E Struct Rep Online. 2011 Oct 29;67(Pt 11):o3079. doi: 10.1107/S1600536811044060 (PMC3247468; doi:10.1107/S1600536811044060)
Supplement: Supplementary file 1 [file e-67-o3079-sup1.cif]

##############################################################################
#                                                                            #
# This CIF contains the data in a paper accepted for publication in          #
# Acta Crystallographica Section E. It conforms to the requirements of       #
# Notes for Authors for Acta Crystallographica Section E, and has been       #
# peer reviewed under the auspices of the IUCr Commission on Journals.       #
#                                                                            #
# Full details of the Crystallographic Information File format               #
# are given in the paper "The Crystallographic Information File (CIF):       #
# a New Standard Archive File for Crystallography" by S. R. Hall, F. H.      #
# Allen and I. D. Brown [Acta Cryst. (1991), A47, 655-685].                  #
#                                                                            #
# The current version of the core CIF dictionary is obtainable from          #
# ftp://ftp.iucr.org/pub/cif_core.dic.                                       #
#                                                                            #
# Software is freely available for graphical display of the structure(s)     #
# in this CIF. For information consult the CIF software page                 #
# http://www.iucr.org/resources/cif/software.                                #
#                                                                            #
# This file may be used for bona fide research purposes within the           #
# scientific community so long as proper attribution is given to the journal # 
# article from which it was obtained.                                        #
#                                                                            #
##############################################################################
data_global
_audit_creation_method     SHELXL-97
_journal_date_recd_electronic     2011-10-24
_journal_date_accepted     2011-10-24
_journal_name_full     'Acta Crystallographica, Section E'
_journal_year     2011
_journal_volume     67
_journal_issue     11
_journal_page_first     o3079
_journal_page_last     o3079
_journal_paper_category     QO
_journal_coeditor_code     HG5118
_publ_contact_author_name     ' Edward RT Tiekink '
_publ_contact_author_address
;
Department of Chemistry, University of Malaya,
50603 Kuala Lumpur, Malaysia
;
_publ_contact_author_email
;
edward.tiekink@gmail.com
;
_publ_contact_author_fax     ' +60 3 7967 4193 '
_publ_contact_author_phone     ' +60 3 7967 6775 '
_publ_section_title
;
2-(Naphthalen-2-yloxy)-5-nitropyridine
;
loop_
    _publ_author_name
    _publ_author_footnote
    _publ_author_address
    'Nasir, Shah Bakhtiar' .
;
Department of Chemistry
University of Malaya
50603 Kuala Lumpur
Malaysia
;
    'Zainal Abidin Fairuz' .
;
Department of Chemistry
University of Malaya
50603 Kuala Lumpur
Malaysia
;
    'Abdullah, Zanariah'
;
Additional correspondence author, e-mail: zana@um.edu.my.
;
;
Department of Chemistry
University of Malaya
50603 Kuala Lumpur
Malaysia
;
    'Ng, Seik Weng' .
;
Department of Chemistry, University of Malaya,
50603 Kuala Lumpur, Malaysia and Chemistry Department, Faculty of
Science, King Abdulaziz University, PO Box 80203 Jeddah, Saudi Arabia
;
    'Tiekink, Edward R. T.' .
;
Department of Chemistry
University of Malaya
50603 Kuala Lumpur
Malaysia
;
data_I
_chemical_name_systematic
;
2-(Naphthalen-2-yloxy)-5-nitropyridine
;
_chemical_name_common     2-(napthalen-2-yloxy)-5-nitropyridine
_chemical_formula_moiety     'C15 H10 N2 O3'
_chemical_formula_sum     'C15 H10 N2 O3'
_chemical_formula_iupac     'C15 H10 N2 O3'
_chemical_formula_weight     266.25
_chemical_melting_point     ?
_symmetry_cell_setting     monoclinic
_symmetry_space_group_name_H-M     'P 21/c'
_symmetry_space_group_name_Hall     '-P 2ybc'
loop_
    _symmetry_equiv_pos_as_xyz
    'x, y, z'
    '-x, y+1/2, -z+1/2'
    '-x, -y, -z'
    'x, -y-1/2, z-1/2'
_cell_length_a     6.7389(12)
_cell_length_b     8.9182(16)
_cell_length_c     21.072(4)
_cell_angle_alpha     90.00
_cell_angle_beta     94.289(3)
_cell_angle_gamma     90.00
_cell_volume     1262.9(4)
_cell_formula_units_Z     4
_cell_measurement_reflns_used     1499
_cell_measurement_theta_min     2.481
_cell_measurement_theta_max     21.265
_cell_measurement_temperature     293(2)
_exptl_crystal_description     block
_exptl_crystal_colour     colourless
_exptl_crystal_size_max     0.25
_exptl_crystal_size_mid     0.20
_exptl_crystal_size_min     0.15
_exptl_crystal_density_diffrn     1.400
_exptl_crystal_density_meas     ?
_exptl_crystal_density_method     'not measured'
_exptl_crystal_F_000     552
_exptl_absorpt_coefficient_mu     0.100
_exptl_absorpt_correction_type     multi-scan
_exptl_absorpt_process_details     '(SADABS; Sheldrick, 1996)'
_exptl_absorpt_correction_T_min     0.9755
_exptl_absorpt_correction_T_max     0.9852
_diffrn_ambient_temperature     293(2)
_diffrn_radiation_type     MoK\a
_diffrn_radiation_wavelength     0.71073
_diffrn_radiation_source     'fine-focus sealed tube'
_diffrn_radiation_monochromator     graphite
_diffrn_measurement_device_type     'Bruker SMART APEX'
_diffrn_measurement_method     '\w scans'
_diffrn_detector_area_resol_mean     ?
_diffrn_reflns_number     6512
_diffrn_reflns_av_R_equivalents     0.0524
_diffrn_reflns_av_sigmaI/netI     0.0625
_diffrn_reflns_theta_min     1.94
_diffrn_reflns_theta_max     24.99
_diffrn_reflns_theta_full     24.99
_diffrn_measured_fraction_theta_max     1.000
_diffrn_measured_fraction_theta_full     1.000
_diffrn_reflns_limit_h_min     -8
_diffrn_reflns_limit_h_max     7
_diffrn_reflns_limit_k_min     -9
_diffrn_reflns_limit_k_max     10
_diffrn_reflns_limit_l_min     -23
_diffrn_reflns_limit_l_max     25
_diffrn_standards_number     0
_diffrn_standards_interval_count     0
_diffrn_standards_interval_time     0
_diffrn_standards_decay_%     0
_reflns_number_total     2224
_reflns_number_gt     1052
_reflns_threshold_expression     I>2\s(I)
_refine_ls_structure_factor_coef     Fsqd
_refine_ls_matrix_type     full
_refine_ls_R_factor_all     0.1131
_refine_ls_R_factor_gt     0.0544
_refine_ls_wR_factor_gt     0.1575
_refine_ls_wR_factor_ref     0.1925
_refine_ls_goodness_of_fit_ref     0.937
_refine_ls_restrained_S_all     0.937
_refine_ls_number_reflns     2224
_refine_ls_number_parameters     158
_refine_ls_number_restraints     0
_refine_ls_hydrogen_treatment     constr
_refine_ls_weighting_scheme     calc
_refine_ls_weighting_details
         'calc w=1/[\s^2^(Fo^2^)+(0.1000P)^2^+0.0000P] where P=(Fo^2^+2Fc^2^)/3'
_atom_sites_solution_hydrogens     geom
_atom_sites_solution_primary     direct
_atom_sites_solution_secondary     difmap
_refine_ls_shift/su_max     0.001
_refine_ls_shift/su_mean     0.001
_refine_diff_density_max     0.256
_refine_diff_density_min     -0.181
_refine_ls_extinction_method     'SHELXL97 (Sheldrick, 2008)'
_refine_ls_extinction_coef     0.024(5)
_refine_ls_extinction_expression
                                  'Fc^*^=kFc[1+0.001xFc^2^\l^3^/sin(2\q)]^-1/4^'
loop_
    _atom_type_symbol
    _atom_type_description
    _atom_type_scat_dispersion_real
    _atom_type_scat_dispersion_imag
    _atom_type_scat_source
    'C' 'C' 0.0033 0.0016
                         'International Tables Vol C Tables 4.2.6.8 and 6.1.1.4'
    'H' 'H' 0.0000 0.0000
                         'International Tables Vol C Tables 4.2.6.8 and 6.1.1.4'
    'N' 'N' 0.0061 0.0033
                         'International Tables Vol C Tables 4.2.6.8 and 6.1.1.4'
    'O' 'O' 0.0106 0.0060
                         'International Tables Vol C Tables 4.2.6.8 and 6.1.1.4'
_computing_data_collection     'APEX2 (Bruker, 2009)'
_computing_cell_refinement     'SAINT (Bruker, 2009)'
_computing_data_reduction     'SAINT (Bruker, 2009)'
_computing_structure_solution     'SHELXS97 (Sheldrick, 2008)'
_computing_structure_refinement     'SHELXL97 (Sheldrick, 2008)'
_computing_molecular_graphics
;
ORTEP-3 (Farrugia, 1997) and DIAMOND (Brandenburg, 2006)
;
_computing_publication_material     'publCIF (Westrip, 2010)'
loop_
    _atom_site_type_symbol
    _atom_site_label
    _atom_site_fract_x
    _atom_site_fract_y
    _atom_site_fract_z
    _atom_site_U_iso_or_equiv
    _atom_site_adp_type
    _atom_site_calc_flag
    _atom_site_refinement_flags
    _atom_site_occupancy
    _atom_site_symmetry_multiplicity
    _atom_site_disorder_assembly
    _atom_site_disorder_group
    O O1 0.5816(3) 0.6709(3) 0.69203(11) 0.0864(8) Uani d . 1 1 . .
    O O2 0.8327(5) 0.2782(3) 0.47200(13) 0.1210(11) Uani d . 1 1 . .
    O O3 0.5363(6) 0.1958(4) 0.48260(14) 0.1319(12) Uani d . 1 1 . .
    N N1 0.4532(4) 0.4809(3) 0.62772(12) 0.0709(8) Uani d . 1 1 . .
    N N2 0.6776(7) 0.2766(4) 0.49811(14) 0.0929(10) Uani d . 1 1 . .
    C C1 0.6029(5) 0.5686(4) 0.64546(14) 0.0662(8) Uani d . 1 1 . .
    C C2 0.7856(5) 0.5678(4) 0.61964(15) 0.0796(10) Uani d . 1 1 . .
    H H2 0.8868 0.6323 0.6347 0.096 Uiso calc R 1 1 . .
    C C3 0.8131(5) 0.4702(4) 0.57165(15) 0.0804(10) Uani d . 1 1 . .
    H H3 0.9339 0.4653 0.5531 0.097 Uiso calc R 1 1 . .
    C C4 0.6578(6) 0.3793(3) 0.55143(13) 0.0663(9) Uani d . 1 1 . .
    C C5 0.4845(6) 0.3863(3) 0.58025(15) 0.0747(10) Uani d . 1 1 . .
    H H5 0.3819 0.3219 0.5662 0.090 Uiso calc R 1 1 . .
    C C6 0.41265(19) 0.58487(18) 0.78172(8) 0.0638(8) Uani d G 1 1 . .
    H H6 0.5213 0.5246 0.7941 0.077 Uiso calc R 1 1 . .
    C C7 0.4128(2) 0.6695(2) 0.72633(7) 0.0638(8) Uani d G 1 1 . .
    C C8 0.2505(3) 0.75959(18) 0.70776(6) 0.0727(9) Uani d G 1 1 . .
    H H8 0.2506 0.8162 0.6707 0.087 Uiso calc R 1 1 . .
    C C9 0.0879(2) 0.76505(16) 0.74459(7) 0.0740(9) Uani d G 1 1 . .
    H H9 -0.0208 0.8253 0.7322 0.089 Uiso calc R 1 1 . .
    C C10 0.08767(17) 0.68042(13) 0.79997(6) 0.0565(8) Uani d G 1 1 . .
    C C11 0.25006(17) 0.59033(13) 0.81854(6) 0.0521(7) Uani d G 1 1 . .
    C C12 0.2499(3) 0.50569(17) 0.87393(7) 0.0714(9) Uani d G 1 1 . .
    H H12 0.3585 0.4454 0.8863 0.086 Uiso calc R 1 1 . .
    C C13 0.0873(3) 0.5111(2) 0.91075(7) 0.0822(10) Uani d G 1 1 . .
    H H13 0.0872 0.4545 0.9478 0.099 Uiso calc R 1 1 . .
    C C14 -0.0751(3) 0.6012(2) 0.89219(8) 0.0864(11) Uani d G 1 1 . .
    H H14 -0.1839 0.6049 0.9168 0.104 Uiso calc R 1 1 . .
    C C15 -0.07492(19) 0.6859(2) 0.83680(9) 0.0745(10) Uani d G 1 1 . .
    H H15 -0.1836 0.7461 0.8244 0.089 Uiso calc R 1 1 . .
loop_
    _atom_site_aniso_label
    _atom_site_aniso_U_11
    _atom_site_aniso_U_22
    _atom_site_aniso_U_33
    _atom_site_aniso_U_12
    _atom_site_aniso_U_13
    _atom_site_aniso_U_23
    O1 0.0829(16) 0.0914(17) 0.0898(16) -0.0342(13) 0.0385(13) -0.0301(14)
    O2 0.158(3) 0.121(2) 0.089(2) 0.032(2) 0.0437(19) -0.0121(16)
    O3 0.164(3) 0.118(2) 0.110(2) -0.007(2) -0.016(2) -0.0479(19)
    N1 0.0775(18) 0.0660(17) 0.0704(17) -0.0159(14) 0.0136(14) -0.0087(14)
    N2 0.133(3) 0.083(2) 0.062(2) 0.023(2) 0.000(2) -0.0026(18)
    C1 0.074(2) 0.067(2) 0.0588(19) -0.0110(17) 0.0132(16) -0.0046(16)
    C2 0.073(2) 0.094(2) 0.074(2) -0.0240(19) 0.0173(18) -0.012(2)
    C3 0.085(3) 0.095(3) 0.063(2) 0.000(2) 0.0180(19) 0.003(2)
    C4 0.089(3) 0.063(2) 0.0475(18) 0.0060(18) 0.0089(17) 0.0015(15)
    C5 0.092(3) 0.065(2) 0.067(2) -0.0149(18) 0.0039(19) -0.0038(17)
    C6 0.0594(19) 0.0561(18) 0.075(2) 0.0043(14) 0.0001(16) -0.0062(16)
    C7 0.068(2) 0.0581(19) 0.066(2) -0.0146(15) 0.0123(16) -0.0168(16)
    C8 0.090(2) 0.061(2) 0.064(2) -0.0162(18) -0.0125(18) 0.0053(16)
    C9 0.064(2) 0.069(2) 0.086(2) 0.0077(16) -0.0115(18) 0.0010(18)
    C10 0.0562(18) 0.0519(17) 0.0608(18) 0.0013(14) 0.0011(15) -0.0056(14)
    C11 0.0529(17) 0.0497(16) 0.0535(17) 0.0008(13) 0.0023(13) -0.0044(14)
    C12 0.083(2) 0.065(2) 0.066(2) 0.0065(16) 0.0013(18) 0.0028(16)
    C13 0.114(3) 0.073(2) 0.061(2) -0.008(2) 0.016(2) 0.0011(17)
    C14 0.077(3) 0.094(3) 0.092(3) -0.009(2) 0.026(2) -0.022(2)
    C15 0.062(2) 0.077(2) 0.085(2) 0.0101(16) 0.0050(18) -0.0151(19)
loop_
    _geom_bond_atom_site_label_1
    _geom_bond_atom_site_label_2
    _geom_bond_site_symmetry_2
    _geom_bond_distance
    _geom_bond_publ_flag
    O1 C1 . 1.355(3) ?
    O1 C7 . 1.393(2) ?
    O2 N2 . 1.217(4) ?
    O3 N2 . 1.219(4) ?
    N1 C1 . 1.309(4) ?
    N1 C5 . 1.337(4) ?
    N2 C4 . 1.463(4) ?
    C1 C2 . 1.383(4) ?
    C2 C3 . 1.358(4) ?
    C2 H2 . 0.9300 ?
    C3 C4 . 1.366(4) ?
    C3 H3 . 0.9300 ?
    C4 C5 . 1.358(4) ?
    C5 H5 . 0.9300 ?
    C6 C7 . 1.3900 ?
    C6 C11 . 1.3900 ?
    C6 H6 . 0.9300 ?
    C7 C8 . 1.3900 ?
    C8 C9 . 1.3900 ?
    C8 H8 . 0.9300 ?
    C9 C10 . 1.3900 ?
    C9 H9 . 0.9300 ?
    C10 C11 . 1.3900 ?
    C10 C15 . 1.3900 ?
    C11 C12 . 1.3900 ?
    C12 C13 . 1.3900 ?
    C12 H12 . 0.9300 ?
    C13 C14 . 1.3900 ?
    C13 H13 . 0.9300 ?
    C14 C15 . 1.3900 ?
    C14 H14 . 0.9300 ?
    C15 H15 . 0.9300 ?
loop_
    _geom_angle_atom_site_label_1
    _geom_angle_atom_site_label_2
    _geom_angle_atom_site_label_3
    _geom_angle_site_symmetry_1
    _geom_angle_site_symmetry_3
    _geom_angle
    _geom_angle_publ_flag
    C1 O1 C7 . . 120.3(2) ?
    C1 N1 C5 . . 115.4(3) ?
    O2 N2 O3 . . 124.5(4) ?
    O2 N2 C4 . . 118.0(4) ?
    O3 N2 C4 . . 117.5(4) ?
    N1 C1 O1 . . 119.2(3) ?
    N1 C1 C2 . . 125.1(3) ?
    O1 C1 C2 . . 115.7(3) ?
    C3 C2 C1 . . 118.1(3) ?
    C3 C2 H2 . . 120.9 ?
    C1 C2 H2 . . 120.9 ?
    C2 C3 C4 . . 118.0(3) ?
    C2 C3 H3 . . 121.0 ?
    C4 C3 H3 . . 121.0 ?
    C5 C4 C3 . . 119.8(3) ?
    C5 C4 N2 . . 120.2(4) ?
    C3 C4 N2 . . 119.9(3) ?
    N1 C5 C4 . . 123.6(3) ?
    N1 C5 H5 . . 118.2 ?
    C4 C5 H5 . . 118.2 ?
    C7 C6 C11 . . 120.0 ?
    C7 C6 H6 . . 120.0 ?
    C11 C6 H6 . . 120.0 ?
    C6 C7 C8 . . 120.0 ?
    C6 C7 O1 . . 119.52(16) ?
    C8 C7 O1 . . 120.35(16) ?
    C7 C8 C9 . . 120.0 ?
    C7 C8 H8 . . 120.0 ?
    C9 C8 H8 . . 120.0 ?
    C10 C9 C8 . . 120.0 ?
    C10 C9 H9 . . 120.0 ?
    C8 C9 H9 . . 120.0 ?
    C9 C10 C11 . . 120.0 ?
    C9 C10 C15 . . 120.0 ?
    C11 C10 C15 . . 120.0 ?
    C12 C11 C10 . . 120.0 ?
    C12 C11 C6 . . 120.0 ?
    C10 C11 C6 . . 120.0 ?
    C13 C12 C11 . . 120.0 ?
    C13 C12 H12 . . 120.0 ?
    C11 C12 H12 . . 120.0 ?
    C12 C13 C14 . . 120.0 ?
    C12 C13 H13 . . 120.0 ?
    C14 C13 H13 . . 120.0 ?
    C15 C14 C13 . . 120.0 ?
    C15 C14 H14 . . 120.0 ?
    C13 C14 H14 . . 120.0 ?
    C14 C15 C10 . . 120.0 ?
    C14 C15 H15 . . 120.0 ?
    C10 C15 H15 . . 120.0 ?
loop_
    _geom_torsion_atom_site_label_1
    _geom_torsion_atom_site_label_2
    _geom_torsion_atom_site_label_3
    _geom_torsion_atom_site_label_4
    _geom_torsion_site_symmetry_1
    _geom_torsion_site_symmetry_2
    _geom_torsion_site_symmetry_3
    _geom_torsion_site_symmetry_4
    _geom_torsion
    _geom_torsion_publ_flag
    C5 N1 C1 O1 . . . . 178.1(3) ?
    C5 N1 C1 C2 . . . . -1.0(5) ?
    C7 O1 C1 N1 . . . . 8.4(4) ?
    C7 O1 C1 C2 . . . . -172.4(3) ?
    N1 C1 C2 C3 . . . . 0.8(5) ?
    O1 C1 C2 C3 . . . . -178.3(3) ?
    C1 C2 C3 C4 . . . . 0.5(5) ?
    C2 C3 C4 C5 . . . . -1.4(5) ?
    C2 C3 C4 N2 . . . . 177.5(3) ?
    O2 N2 C4 C5 . . . . 177.1(3) ?
    O3 N2 C4 C5 . . . . -2.4(5) ?
    O2 N2 C4 C3 . . . . -1.8(4) ?
    O3 N2 C4 C3 . . . . 178.7(3) ?
    C1 N1 C5 C4 . . . . -0.1(5) ?
    C3 C4 C5 N1 . . . . 1.3(5) ?
    N2 C4 C5 N1 . . . . -177.6(3) ?
    C11 C6 C7 C8 . . . . 0.0 ?
    C11 C6 C7 O1 . . . . 175.81(15) ?
    C1 O1 C7 C6 . . . . 90.0(3) ?
    C1 O1 C7 C8 . . . . -94.2(3) ?
    C6 C7 C8 C9 . . . . 0.0 ?
    O1 C7 C8 C9 . . . . -175.77(15) ?
    C7 C8 C9 C10 . . . . 0.0 ?
    C8 C9 C10 C11 . . . . 0.0 ?
    C8 C9 C10 C15 . . . . 180.0 ?
    C9 C10 C11 C12 . . . . 180.0 ?
    C15 C10 C11 C12 . . . . 0.0 ?
    C9 C10 C11 C6 . . . . 0.0 ?
    C15 C10 C11 C6 . . . . 180.0 ?
    C7 C6 C11 C12 . . . . 180.0 ?
    C7 C6 C11 C10 . . . . 0.0 ?
    C10 C11 C12 C13 . . . . 0.0 ?
    C6 C11 C12 C13 . . . . 180.0 ?
    C11 C12 C13 C14 . . . . 0.0 ?
    C12 C13 C14 C15 . . . . 0.0 ?
    C13 C14 C15 C10 . . . . 0.0 ?
    C9 C10 C15 C14 . . . . 180.0 ?
    C11 C10 C15 C14 . . . . 0.0 ?
