# Supplementary material for: 2-(Naphthalen-2-yl­oxy)-5-nitro­pyridine
Source: Acta Crystallogr Sect E Struct Rep Online. 2011 Oct 29;67(Pt 11):o3079. doi: 10.1107/S1600536811044060 (PMC3247468; doi:10.1107/S1600536811044060)
Supplement: Supplementary file 2 [file e-67-o3079-Isup2.hkl]

# 
# h,k,l, Fc-squared, Fo-squared, sigma(Fo-squared) and status flag 
# 
data_I
_shelx_title '  P21/c' 
_shelx_refln_list_code          4 
_shelx_F_calc_maximum      141.33 
_exptl_crystal_F_000       552.00 
_reflns_d_resolution_high  0.8412 
 
loop_ 
 _symmetry_equiv_pos_as_xyz 
 'x, y, z' 
 '-x, y+1/2, -z+1/2' 
 '-x, -y, -z' 
 'x, -y-1/2, z-1/2' 
 
_cell_length_a     6.7389 
_cell_length_b     8.9182 
_cell_length_c    21.0719 
_cell_angle_alpha  90.000 
_cell_angle_beta   94.289 
_cell_angle_gamma  90.000 
 
_shelx_F_squared_multiplier     1.000 
 
loop_ 
 _refln_index_h 
 _refln_index_k 
 _refln_index_l 
 _refln_F_squared_calc 
 _refln_F_squared_meas 
 _refln_F_squared_sigma 
 _refln_observed_status 
   1   0   0     2302.94     2261.74     22.50 o 
   2   0   0      479.47      184.84    201.91 o 
   3   0   0      775.32      514.77    293.12 o 
   4   0   0       45.78       52.31      6.32 o 
   5   0   0        1.17       -3.27      3.04 o 
   6   0   0      504.13      520.19     19.22 o 
   7   0   0       20.92       15.87      6.39 o 
   1   1   0     6903.02     7231.13    150.89 o 
   2   1   0        5.03        2.69      1.97 o 
   3   1   0      105.96       79.55     13.40 o 
   4   1   0       29.26       10.83      6.95 o 
   5   1   0        1.93        1.67      2.28 o 
   6   1   0        5.74        9.47      3.76 o 
   7   1   0       11.55        9.04      3.79 o 
   0   2   0      489.64      443.30      9.46 o 
   1   2   0      114.08      103.88     14.46 o 
   2   2   0       80.76       54.13      3.11 o 
   3   2   0       58.75       34.79     15.55 o 
   4   2   0       99.51      115.04      5.67 o 
   5   2   0       91.94       89.08      6.59 o 
   6   2   0        4.68        3.40      2.07 o 
   7   2   0        0.88        2.50      3.27 o 
   1   3   0     1472.51     1512.27     16.85 o 
   2   3   0      206.02      249.99      6.20 o 
   3   3   0      139.21      156.93      5.79 o 
   4   3   0        2.91        1.27      1.58 o 
   5   3   0        2.52        0.80      2.67 o 
   6   3   0        0.27        1.74      2.93 o 
   7   3   0        0.16       -0.53      2.08 o 
   0   4   0      592.42      522.52     11.59 o 
   1   4   0      529.58      604.18      9.08 o 
   2   4   0      275.48      260.65     31.31 o 
   3   4   0      112.80      152.81      6.43 o 
   4   4   0       30.64       24.29      3.57 o 
   5   4   0        7.98       14.72      4.05 o 
   6   4   0        0.76       -1.24      2.63 o 
   7   4   0        0.13        1.95      3.25 o 
   1   5   0      241.13      217.53      6.30 o 
   2   5   0      105.82      125.08      5.38 o 
   3   5   0       17.81       26.21      3.61 o 
   4   5   0       17.85       17.42      3.64 o 
   5   5   0        2.65        2.08      1.73 o 
   6   5   0        0.04        0.33      3.59 o 
   7   5   0        4.11       -0.14      3.95 o 
   0   6   0        0.00        0.24      2.53 o 
   1   6   0        0.45       -0.05      1.97 o 
   2   6   0      241.73      236.26      9.01 o 
   3   6   0       11.81        8.14      2.92 o 
   4   6   0       27.04       20.02      5.99 o 
   5   6   0        2.14       -1.75      3.25 o 
   6   6   0        0.33       -0.17      3.42 o 
   1   7   0       57.00       61.20      5.11 o 
   2   7   0       65.38       56.08      6.44 o 
   3   7   0        6.87        1.55      3.12 o 
   4   7   0        0.33        1.14      3.41 o 
   5   7   0        3.14        3.08      3.87 o 
   6   7   0        0.02       -0.29      2.55 o 
   0   8   0        0.28        3.89      5.97 o 
   1   8   0        0.17       -1.24      2.71 o 
   2   8   0       25.25       25.67      6.19 o 
   3   8   0        0.08       -3.52      2.69 o 
   4   8   0       16.83       16.05      5.13 o 
   5   8   0       10.75        8.75      4.78 o 
   1   9   0        2.63        3.37      5.10 o 
   2   9   0        5.80        0.99      4.47 o 
   3   9   0        0.21        0.74      4.51 o 
   4   9   0        3.81       -0.44      3.92 o 
   0  10   0       24.68       39.70     12.99 o 
   1  10   0        0.00        0.59      4.88 o 
   2  10   0        0.52       -1.02      4.55 o 
  -7   1   1        3.29        1.41      3.02 o 
  -6   1   1        2.54        3.10      3.08 o 
  -5   1   1      349.59      367.39     10.34 o 
  -4   1   1       24.42       21.16      3.18 o 
  -3   1   1      152.43      140.50      5.47 o 
  -2   1   1      282.63      304.41      6.09 o 
  -1   1   1     2297.14     2259.47     22.04 o 
   0   1   1      838.13      768.85      4.68 o 
   1   1   1     4191.96     4256.39     72.73 o 
   2   1   1      113.12      123.44      4.10 o 
   3   1   1      112.56      102.12      4.63 o 
   4   1   1        0.47       -0.08      1.80 o 
   5   1   1        1.08        0.19      1.81 o 
   6   1   1      156.40      140.09     27.92 o 
   7   1   1        5.94        7.92      2.58 o 
  -7   2   1        1.68        1.67      3.23 o 
  -6   2   1      285.41      288.72     10.40 o 
  -5   2   1      272.45      285.64      9.39 o 
  -4   2   1      822.92      769.55     92.41 o 
  -3   2   1       12.57        7.46      4.15 o 
  -2   2   1      102.55      118.25      4.14 o 
  -1   2   1      139.21      161.92      9.18 o 
   0   2   1     9023.05     8778.36    131.23 o 
   1   2   1        0.01        2.23      1.46 o 
   2   2   1      766.81      731.59     13.55 o 
   3   2   1        7.38       12.55      2.42 o 
   4   2   1       22.03       19.36      3.27 o 
   5   2   1        0.19       -0.30      1.93 o 
   6   2   1      199.62      187.84     30.18 o 
   7   2   1        8.45        7.83      3.75 o 
  -7   3   1        1.08        1.31      3.13 o 
  -6   3   1        7.83        4.28      3.08 o 
  -5   3   1       66.92       51.36     22.38 o 
  -4   3   1       17.13       16.81      3.21 o 
  -3   3   1       39.58       35.87      3.58 o 
  -2   3   1      151.28      174.95      6.04 o 
  -1   3   1      196.49      161.41      4.47 o 
   0   3   1       47.86       45.58      2.54 o 
   1   3   1      230.72      204.29      4.71 o 
   2   3   1      431.49      407.55      7.62 o 
   3   3   1      369.07      352.83     11.05 o 
   4   3   1        4.15        6.78      2.57 o 
   5   3   1       19.48       22.32      4.02 o 
   6   3   1        0.78        1.30      2.05 o 
   7   3   1        1.39       -0.03      3.23 o 
  -7   4   1        0.82        3.80      3.20 o 
  -6   4   1        0.56        0.52      2.79 o 
  -5   4   1       33.32       35.56      4.89 o 
  -4   4   1       45.84       43.90      4.63 o 
  -3   4   1        1.04        1.36      1.23 o 
  -2   4   1      479.95      463.34     21.05 o 
  -1   4   1      226.31      225.97      5.81 o 
   0   4   1       24.65       22.32      2.33 o 
   1   4   1      179.44      167.43      4.90 o 
   2   4   1      405.64      366.54      9.85 o 
   3   4   1       57.41       76.28      5.12 o 
   4   4   1       48.83       41.49      4.60 o 
   5   4   1       12.61       12.65      3.62 o 
   6   4   1        0.12        0.15      1.95 o 
   7   4   1        1.09        1.17      3.86 o 
  -7   5   1        5.30        8.79      4.68 o 
  -6   5   1        0.74        4.19      3.19 o 
  -5   5   1        0.19        0.35      2.65 o 
  -4   5   1        1.88        2.28      1.69 o 
  -3   5   1       10.77        9.52      2.80 o 
  -2   5   1       20.87       17.42      3.35 o 
  -1   5   1       56.33       54.21      3.90 o 
   0   5   1       40.74       36.71      3.25 o 
   1   5   1       19.23       25.55      2.90 o 
   2   5   1      103.13      125.34      5.38 o 
   3   5   1       13.90       15.02      3.45 o 
   4   5   1       44.52       49.30      5.08 o 
   5   5   1       34.85       36.50      5.06 o 
   6   5   1        0.12        1.40      3.24 o 
   7   5   1        4.72        5.28      4.44 o 
  -6   6   1        0.11       -2.16      3.45 o 
  -5   6   1        1.24       -0.24      3.21 o 
  -4   6   1        3.86        3.16      2.76 o 
  -3   6   1       48.19       55.51      6.01 o 
  -2   6   1        9.89       13.18      2.94 o 
  -1   6   1        4.00        0.25      1.71 o 
   0   6   1        7.81        6.93      2.17 o 
   1   6   1        0.01       -0.41      1.69 o 
   2   6   1       85.20       84.23      5.17 o 
   3   6   1        6.86        6.98      3.53 o 
   4   6   1        3.95        4.90      3.56 o 
   5   6   1        1.88        3.97      4.86 o 
   6   6   1        0.15       -4.70      4.22 o 
  -6   7   1        0.00        2.25      5.25 o 
  -5   7   1        8.49        1.32      3.08 o 
  -4   7   1        0.07        0.00      3.29 o 
  -3   7   1        2.65        2.90      3.21 o 
  -2   7   1      107.49      107.67      8.36 o 
  -1   7   1        3.81        2.62      2.28 o 
   0   7   1        8.60        9.51      2.66 o 
   1   7   1       89.28       91.17      8.46 o 
   2   7   1        7.90       11.87      3.91 o 
   3   7   1        5.26        8.48      3.81 o 
   4   7   1        1.40        1.14      3.40 o 
   5   7   1        9.43        8.02      4.45 o 
  -5   8   1        3.35        3.44      4.15 o 
  -4   8   1        0.05        1.81      3.66 o 
  -3   8   1        7.65        7.08      3.85 o 
  -2   8   1        5.24        6.36      3.53 o 
  -1   8   1       12.22        8.32      5.32 o 
   0   8   1        0.00        3.20      3.14 o 
   1   8   1        0.03       -1.78      2.70 o 
   2   8   1        3.10        2.67      3.36 o 
   3   8   1        3.25        1.14      3.28 o 
   4   8   1       38.26       34.58      6.61 o 
   5   8   1        0.00       -1.80      3.73 o 
  -4   9   1        6.49        4.15      4.47 o 
  -3   9   1        1.58        4.74      7.47 o 
  -2   9   1        0.96        2.86      4.72 o 
  -1   9   1        3.13        0.78      4.21 o 
   0   9   1        1.12       -2.58      4.05 o 
   1   9   1       13.32       11.46      6.10 o 
   2   9   1       13.49       10.45      4.30 o 
   3   9   1        6.30        1.94      3.96 o 
   4   9   1        2.98       -1.28      3.82 o 
  -2  10   1        0.18        2.11      4.83 o 
  -1  10   1        0.24        4.00      5.26 o 
   0  10   1      113.84      113.00     14.01 o 
   1  10   1       31.65       43.03      9.75 o 
   2  10   1       13.11       13.83      6.59 o 
  -8   0   2        1.51        9.16      8.66 o 
  -7   0   2       11.04       12.14      5.76 o 
  -6   0   2      203.87      194.61     12.11 o 
  -5   0   2       11.42       17.05      4.88 o 
  -4   0   2      158.92      188.10      9.50 o 
  -3   0   2       14.54       21.97      3.66 o 
  -2   0   2       36.16       33.52      3.42 o 
  -1   0   2     5814.61     5456.06    109.94 o 
   0   0   2      172.18      136.43      3.52 o 
   1   0   2     3273.91     3031.43     21.25 o 
   2   0   2     1008.49      892.97     23.46 o 
   3   0   2      707.38      657.22     14.82 o 
   4   0   2        0.30       -2.06      2.42 o 
   5   0   2       69.14       70.82      8.53 o 
   6   0   2      687.15      725.63     41.17 o 
   7   0   2       48.91       55.40      9.31 o 
  -7   1   2        1.54        2.65      3.10 o 
  -6   1   2        0.14       -0.99      2.73 o 
  -5   1   2      496.74      474.97     11.43 o 
  -4   1   2       49.14       36.96      3.78 o 
  -3   1   2       13.12       11.31      2.17 o 
  -2   1   2       19.05       22.56      2.16 o 
  -1   1   2     2370.79     2171.10     50.24 o 
   0   1   2      194.20      184.05      3.59 o 
   1   1   2      486.58      470.28      6.26 o 
   2   1   2     1560.26     1570.43     13.50 o 
   3   1   2       14.20       15.76      2.52 o 
   4   1   2       33.68       31.11      3.76 o 
   5   1   2        4.64        7.37      3.07 o 
   6   1   2        0.77        0.63      3.07 o 
   7   1   2       88.75       83.86      7.89 o 
  -7   2   2        1.62        2.59      3.24 o 
  -6   2   2      208.51      205.32      9.00 o 
  -5   2   2       15.01       14.75      3.48 o 
  -4   2   2       29.56       29.66      3.62 o 
  -3   2   2      357.75      327.06      7.52 o 
  -2   2   2      191.07      238.50     16.16 o 
  -1   2   2      402.91      358.10      5.68 o 
   0   2   2      282.47      272.74      5.77 o 
   1   2   2    14179.14    14806.15    393.66 o 
   2   2   2     1036.69      972.44     17.30 o 
   3   2   2      308.07      393.05      8.51 o 
   4   2   2        2.84        8.16      2.55 o 
   5   2   2        7.12        8.76      3.07 o 
   6   2   2        0.64        1.13      3.00 o 
   7   2   2       35.74       32.80      5.26 o 
  -7   3   2        0.14        0.42      3.07 o 
  -6   3   2        0.50        0.16      2.89 o 
  -5   3   2       95.98      103.12      6.62 o 
  -4   3   2      394.76      408.37     26.01 o 
  -3   3   2       77.18       73.41     12.11 o 
  -2   3   2      244.12      218.20     32.36 o 
  -1   3   2      453.17      394.57     38.91 o 
   0   3   2     1899.24     1794.66     12.65 o 
   1   3   2       16.49       13.61      1.68 o 
   2   3   2       51.02      141.25     21.31 o 
   3   3   2       51.13       51.42      4.23 o 
   4   3   2        0.39       -1.80      1.96 o 
   5   3   2       12.70        9.97      3.31 o 
   6   3   2        3.86        3.85      3.30 o 
   7   3   2        1.66        5.17      3.48 o 
  -7   4   2        4.19       11.47      3.99 o 
  -6   4   2        5.48        4.28      3.29 o 
  -5   4   2       70.17       45.92     25.43 o 
  -4   4   2      122.63      121.21      6.26 o 
  -3   4   2        3.60        1.45      1.98 o 
  -2   4   2      684.78      683.41     12.43 o 
  -1   4   2        1.97        4.31      2.03 o 
   0   4   2      243.98      242.11      5.58 o 
   1   4   2      102.11      117.85      4.06 o 
   2   4   2      363.92      416.62      8.06 o 
   3   4   2        5.16        0.95      1.96 o 
   4   4   2        1.15        1.93      2.41 o 
   5   4   2       34.84       42.99      5.24 o 
   6   4   2        0.45       -0.25      2.83 o 
   7   4   2        9.74       16.45      5.34 o 
  -7   5   2       20.07       21.27      7.44 o 
  -6   5   2        0.05       -2.03      2.53 o 
  -5   5   2        1.62        1.03      2.74 o 
  -4   5   2        1.76       -0.92      2.35 o 
  -3   5   2        9.32        4.20      2.94 o 
  -2   5   2       68.56       55.30      4.49 o 
  -1   5   2       34.33       33.18      3.37 o 
   0   5   2       22.73       24.34      2.84 o 
   1   5   2       11.73       10.70      2.88 o 
   2   5   2        4.34       11.80      2.38 o 
   3   5   2        1.39        0.16      1.99 o 
   4   5   2       21.00       17.94      4.03 o 
   5   5   2       18.88       14.76      4.77 o 
   6   5   2        0.03       -2.74      3.25 o 
  -6   6   2        0.20       -2.57      3.41 o 
  -5   6   2        0.02       -1.21      3.21 o 
  -4   6   2        0.06        1.63      2.60 o 
  -3   6   2        0.84        0.62      2.32 o 
  -2   6   2      275.59      306.24      8.75 o 
  -1   6   2        3.19        2.13      1.97 o 
   0   6   2        0.71       -0.88      1.53 o 
   1   6   2       17.64       18.55      2.81 o 
   2   6   2       21.12       22.74      4.31 o 
   3   6   2        3.58        0.91      2.91 o 
   4   6   2       88.81       73.50      8.19 o 
   5   6   2        0.76        1.03      3.31 o 
   6   6   2        4.31        1.44      4.89 o 
  -6   7   2        2.08        0.94      4.26 o 
  -5   7   2        5.18        5.75      5.33 o 
  -4   7   2        2.64        2.27      5.68 o 
  -3   7   2        4.04        3.68      3.22 o 
  -2   7   2        4.72        1.42      2.65 o 
  -1   7   2      149.08      160.52      6.73 o 
   0   7   2        0.63        2.36      2.11 o 
   1   7   2       17.38       19.48      9.54 o 
   2   7   2        7.12        4.37      3.06 o 
   3   7   2        0.79        3.91      3.42 o 
   4   7   2        8.10       14.40      4.76 o 
   5   7   2       56.14       40.98      7.17 o 
  -5   8   2        5.10        2.27      3.46 o 
  -4   8   2       64.26       69.40      8.39 o 
  -3   8   2       13.52       16.38      5.56 o 
  -2   8   2        0.25        0.25      2.77 o 
  -1   8   2        2.09        1.86      4.10 o 
   0   8   2       56.73       59.87      6.73 o 
   1   8   2       18.04       16.88      4.54 o 
   2   8   2       33.69       38.32      6.25 o 
   3   8   2        1.05        0.10      3.34 o 
   4   8   2        0.13       -0.71      3.36 o 
   5   8   2        0.37       -0.24      3.94 o 
  -4   9   2        0.72        1.31      4.58 o 
  -3   9   2        0.41       -0.75      4.10 o 
  -2   9   2        0.00        0.49      4.38 o 
  -1   9   2        2.64        5.87      5.05 o 
   0   9   2        1.76        2.90      4.67 o 
   1   9   2       50.28       56.75      9.76 o 
   2   9   2       13.87       11.03      5.39 o 
   3   9   2       10.26        7.31      4.41 o 
   4   9   2        0.96        1.16      3.94 o 
  -2  10   2        0.00       -1.57      4.23 o 
  -1  10   2        6.51       11.97      6.15 o 
   0  10   2        2.37        3.09      5.42 o 
   1  10   2        1.72        4.07      5.73 o 
   2  10   2        1.22        2.17      5.39 o 
  -7   1   3        1.83        2.17      3.03 o 
  -6   1   3       99.48       98.89      6.79 o 
  -5   1   3       29.23       27.97      4.00 o 
  -4   1   3       86.17       92.06      4.94 o 
  -3   1   3      127.11      118.53      4.54 o 
  -2   1   3     1149.69     1093.77     13.15 o 
  -1   1   3      405.17      447.56      5.63 o 
   0   1   3      448.76      378.32      4.19 o 
   1   1   3     6120.29     6098.13     87.95 o 
   2   1   3      898.03      895.17     14.83 o 
   3   1   3       97.34       92.30      4.57 o 
   4   1   3        2.56        3.35      2.27 o 
   5   1   3      129.01      145.94      7.23 o 
   6   1   3        7.99        7.18      3.48 o 
   7   1   3        7.42        5.52      3.66 o 
  -7   2   3        1.41       -0.53      2.98 o 
  -6   2   3        0.64        1.65      2.91 o 
  -5   2   3       26.83       22.89      3.90 o 
  -4   2   3      153.38      165.72      6.32 o 
  -3   2   3        4.15        2.74      1.76 o 
  -2   2   3        0.00       -0.94      1.11 o 
  -1   2   3      192.21      199.32     34.16 o 
   0   2   3     2304.59     2270.25     35.64 o 
   1   2   3    14280.29    15149.98    238.41 o 
   2   2   3     1483.90     1530.32     14.33 o 
   3   2   3        2.53        5.01      2.04 o 
   4   2   3       16.00       15.96      3.18 o 
   5   2   3        0.07       -1.23      2.58 o 
   6   2   3        1.91        0.17      2.93 o 
   7   2   3       25.98       26.55      5.16 o 
  -7   3   3        4.68        5.93      4.12 o 
  -6   3   3        6.87        6.68      3.40 o 
  -5   3   3      246.34      256.91      9.42 o 
  -4   3   3      174.17      175.23      6.86 o 
  -3   3   3      130.83      130.79      5.37 o 
  -2   3   3        2.33        2.20      1.55 o 
  -1   3   3      581.24      513.38      9.19 o 
   0   3   3      240.19      233.27      4.54 o 
   1   3   3     2333.22     2251.67     22.34 o 
   2   3   3      114.69      134.82      4.57 o 
   3   3   3      352.92      396.10      8.93 o 
   4   3   3        3.19        2.67      2.37 o 
   5   3   3        3.52        2.39      2.84 o 
   6   3   3        7.32        9.32      3.70 o 
   7   3   3       26.78       24.99      5.20 o 
  -7   4   3        0.59       -2.44      3.24 o 
  -6   4   3       51.11       51.87      6.06 o 
  -5   4   3       10.09        8.22      3.46 o 
  -4   4   3        2.82        2.74      2.08 o 
  -3   4   3       16.43       28.77      3.52 o 
  -2   4   3      227.68      214.10      6.42 o 
  -1   4   3      104.72       99.72      4.23 o 
   0   4   3       33.49       31.78      2.58 o 
   1   4   3       23.75       24.64      2.19 o 
   2   4   3       15.04       29.27      3.30 o 
   3   4   3       39.08       43.10      4.07 o 
   4   4   3       78.51       70.82      5.68 o 
   5   4   3       39.27       43.78      5.36 o 
   6   4   3        0.17       -2.46      3.15 o 
   7   4   3        4.93        6.53      4.73 o 
  -7   5   3       21.08       20.55      7.16 o 
  -6   5   3        0.01        0.09      2.91 o 
  -5   5   3        1.89        1.29      2.45 o 
  -4   5   3        5.16        7.54      3.06 o 
  -3   5   3       54.84       62.41      5.18 o 
  -2   5   3      141.66      145.13      7.60 o 
  -1   5   3     2494.72     2533.46     22.55 o 
   0   5   3        0.00       -0.68      1.39 o 
   1   5   3       47.46       50.06      3.32 o 
   2   5   3      164.19      139.68      5.05 o 
   3   5   3        0.25        1.29      1.99 o 
   4   5   3       15.70       14.36      4.48 o 
   5   5   3       61.21       58.76      9.35 o 
   6   5   3        0.03       -1.35      4.47 o 
  -6   6   3        4.53       -0.13      3.46 o 
  -5   6   3        1.91        1.79      3.13 o 
  -4   6   3       12.07       11.19      3.43 o 
  -3   6   3        1.06       -0.81      1.86 o 
  -2   6   3       34.58       44.00      4.98 o 
  -1   6   3      113.56      125.76      5.62 o 
   0   6   3       50.08       58.15      4.18 o 
   1   6   3       35.34       35.22      3.31 o 
   2   6   3        0.05       -0.62      2.40 o 
   3   6   3        4.32        2.19      3.09 o 
   4   6   3        5.87        4.06      3.49 o 
   5   6   3        0.00       -2.64      3.33 o 
   6   6   3        0.48        1.93      3.97 o 
  -5   7   3        8.14       15.81      5.18 o 
  -4   7   3        1.86        4.68      4.83 o 
  -3   7   3        0.84       -0.15      2.26 o 
  -2   7   3        3.00        2.73      2.43 o 
  -1   7   3        8.19        6.49      2.45 o 
   0   7   3       30.43       32.00      4.95 o 
   1   7   3       27.45       34.42      5.33 o 
   2   7   3       17.88        8.71      3.77 o 
   3   7   3        5.90        4.18      3.49 o 
   4   7   3        4.64        6.74      4.20 o 
   5   7   3        5.01        4.29      4.15 o 
  -5   8   3        0.02        0.05      3.82 o 
  -4   8   3        0.71        1.72      2.42 o 
  -3   8   3        3.35       -0.73      3.77 o 
  -2   8   3        3.43        2.55      4.00 o 
  -1   8   3       12.49       15.78      4.32 o 
   0   8   3       26.51       31.31      5.41 o 
   1   8   3       60.20       75.14      7.89 o 
   2   8   3        1.73       -0.64      3.05 o 
   3   8   3       32.60       26.22      5.71 o 
   4   8   3        3.01        1.78      3.95 o 
   5   8   3        1.94       -1.21      3.87 o 
  -4   9   3        1.40       -0.99      8.42 o 
  -3   9   3       11.62       14.33      6.10 o 
  -2   9   3        2.48        4.89      4.73 o 
  -1   9   3        0.11       -4.97      3.31 o 
   0   9   3       57.10       68.91     10.38 o 
   1   9   3       58.83       61.20      7.88 o 
   2   9   3       33.98       28.68      7.49 o 
   3   9   3        1.32        1.76      3.90 o 
   4   9   3        4.00        7.15      4.78 o 
  -2  10   3        0.23        2.06      5.15 o 
  -1  10   3        4.15       10.32      5.86 o 
   0  10   3        3.97        4.12      5.24 o 
   1  10   3        6.27        6.12      6.02 o 
   2  10   3        0.04        0.75      5.16 o 
  -7   0   4        0.30       -2.65      5.68 o 
  -6   0   4        0.25        1.68      3.72 o 
  -5   0   4       62.03       64.43      7.43 o 
  -4   0   4      950.25     1002.74     19.19 o 
  -3   0   4     1111.55     1163.16     21.14 o 
  -2   0   4      508.05      493.40      8.57 o 
  -1   0   4      591.15      769.58     16.64 o 
   0   0   4        1.46        0.46      0.82 o 
   1   0   4      659.13      615.70     15.27 o 
   2   0   4      934.01      925.21     15.42 o 
   3   0   4       76.11       70.29      7.18 o 
   4   0   4        0.26        2.12      3.00 o 
   5   0   4       69.37       66.75      8.51 o 
   6   0   4       12.01       18.24      6.04 o 
   7   0   4       43.18       46.42      9.02 o 
  -7   1   4        0.20       -0.07      3.45 o 
  -6   1   4        4.33        1.37      2.73 o 
  -5   1   4      172.50      166.66      6.96 o 
  -4   1   4        1.41        2.32      1.93 o 
  -3   1   4     1752.26     1909.42     16.06 o 
  -2   1   4       37.07       34.87      3.06 o 
  -1   1   4     1037.11     1071.65      8.48 o 
   0   1   4      231.16      233.95      3.89 o 
   1   1   4    18189.97    18280.47    367.41 o 
   2   1   4        2.34        5.49      1.68 o 
   3   1   4      423.18      440.03      9.15 o 
   4   1   4        1.22       -0.69      1.96 o 
   5   1   4        0.00        0.33      2.56 o 
   6   1   4        5.39        3.71      3.30 o 
   7   1   4       17.90       19.27      4.70 o 
  -7   2   4        2.88        6.05      4.20 o 
  -6   2   4       44.39       45.39      5.31 o 
  -5   2   4       22.54       23.14      3.83 o 
  -4   2   4       24.57       24.67      3.32 o 
  -3   2   4        2.66        1.93      1.71 o 
  -2   2   4      180.33      156.53      4.54 o 
  -1   2   4       31.53       26.82      2.20 o 
   0   2   4    19973.15    21324.62    472.55 o 
   1   2   4      488.87      467.57      5.63 o 
   2   2   4      567.42      550.53     10.43 o 
   3   2   4      572.27      639.01     11.01 o 
   4   2   4       55.46       47.21      4.65 o 
   5   2   4        7.69        5.13      2.92 o 
   6   2   4       14.49       15.56      4.12 o 
   7   2   4       18.10       21.52      4.96 o 
  -7   3   4        9.87       11.26      4.66 o 
  -6   3   4       77.08       76.48      6.83 o 
  -5   3   4        0.17        2.80      2.82 o 
  -4   3   4      411.23      407.63      9.94 o 
  -3   3   4       16.27       20.99      2.96 o 
  -2   3   4        2.46        1.02      1.47 o 
  -1   3   4       12.11       15.55      2.21 o 
   0   3   4      434.99      410.74      8.69 o 
   1   3   4      210.30      184.72      6.51 o 
   2   3   4      983.90     1048.75     22.53 o 
   3   3   4      142.37      149.21      6.60 o 
   4   3   4        1.12        0.18      2.04 o 
   5   3   4       23.48       27.07      4.42 o 
   6   3   4       15.48       10.52      3.85 o 
   7   3   4        9.47       15.85      4.47 o 
  -7   4   4        0.06        0.81      4.73 o 
  -6   4   4        0.00        2.41      3.07 o 
  -5   4   4      185.32      188.44      8.32 o 
  -4   4   4        0.37        0.16      2.22 o 
  -3   4   4        7.87        4.00      1.88 o 
  -2   4   4      177.74      178.52      5.93 o 
  -1   4   4        0.01        0.23      1.41 o 
   0   4   4       41.37       29.99      2.45 o 
   1   4   4     1238.59     1226.53     17.73 o 
   2   4   4       22.74       15.09      2.11 o 
   3   4   4       10.67        5.18      2.07 o 
   4   4   4       13.21       20.14      4.09 o 
   5   4   4        1.35       -1.21      2.45 o 
   6   4   4        0.49       -1.44      3.30 o 
   7   4   4       25.92       25.48      6.42 o 
  -7   5   4        2.44        3.35      4.47 o 
  -6   5   4        1.07       -1.84      2.78 o 
  -5   5   4       17.24       13.83      3.72 o 
  -4   5   4        2.35       -1.78      1.90 o 
  -3   5   4        0.61       -0.92      2.11 o 
  -2   5   4       58.58       68.07      4.97 o 
  -1   5   4     1301.48     1317.57     19.01 o 
   0   5   4       49.47       45.39      3.31 o 
   1   5   4       40.90       41.01      4.74 o 
   2   5   4        5.25       14.45      2.01 o 
   3   5   4        1.19        4.72      3.01 o 
   4   5   4       10.38        8.11      3.93 o 
   5   5   4       18.62       13.53      4.80 o 
   6   5   4        5.66        0.35      3.64 o 
  -6   6   4        0.12        0.56      3.66 o 
  -5   6   4        1.80        2.60      3.04 o 
  -4   6   4        2.49        0.55      1.77 o 
  -3   6   4        1.80       -0.81      2.35 o 
  -2   6   4       12.14        9.36      3.33 o 
  -1   6   4       93.10       99.23      5.24 o 
   0   6   4       67.18       64.62      5.83 o 
   1   6   4        0.01       -0.74      2.26 o 
   2   6   4       17.13       15.73      5.10 o 
   3   6   4        2.42        5.47      3.43 o 
   4   6   4       12.07        6.79      3.87 o 
   5   6   4       26.02       18.30      5.35 o 
   6   6   4        2.59       -0.56      3.86 o 
  -5   7   4       50.94       50.66      7.40 o 
  -4   7   4       10.17        5.54      3.79 o 
  -3   7   4        0.92        0.17      3.83 o 
  -2   7   4       45.70       46.74      4.94 o 
  -1   7   4       81.98       90.81      5.69 o 
   0   7   4        3.96        4.32      3.11 o 
   1   7   4        1.84        6.29      3.45 o 
   2   7   4        0.43        1.53      3.13 o 
   3   7   4       10.32        9.06      4.12 o 
   4   7   4       10.93        8.19      4.24 o 
   5   7   4       48.23       43.75      7.52 o 
  -5   8   4        0.00       -1.93      4.87 o 
  -4   8   4        2.58        1.86      3.64 o 
  -3   8   4        0.10        1.56      3.08 o 
  -2   8   4        2.27        4.57      4.23 o 
  -1   8   4       13.74       15.40      4.26 o 
   0   8   4        3.98        2.92      3.34 o 
   1   8   4       88.93       94.84     18.64 o 
   2   8   4       20.85       15.36      4.79 o 
   3   8   4       19.65       18.92      5.21 o 
   4   8   4        0.07       -3.82      3.47 o 
  -4   9   4        0.44        1.18      4.49 o 
  -3   9   4        2.83        6.17      5.16 o 
  -2   9   4        3.62        4.40      4.59 o 
  -1   9   4        0.10        2.38      4.38 o 
   0   9   4       80.58       84.24     11.26 o 
   1   9   4       13.59       18.57      5.16 o 
   2   9   4        9.87        9.77      4.59 o 
   3   9   4        4.75        9.90      4.96 o 
  -2  10   4        0.00        7.55      5.57 o 
  -1  10   4        1.89        2.54      4.73 o 
   0  10   4        9.55        9.34      5.96 o 
   1  10   4       10.48        9.04      6.24 o 
   2  10   4        0.01        0.03      5.20 o 
  -7   1   5        3.52        5.38      5.08 o 
  -6   1   5        2.43        3.02      2.75 o 
  -5   1   5       21.07       21.47      3.51 o 
  -4   1   5      166.66      165.91      5.95 o 
  -3   1   5     2104.99     2236.93     21.92 o 
  -2   1   5        0.00        1.57      1.07 o 
  -1   1   5      659.98      629.44     80.57 o 
   0   1   5      895.49      725.68      7.29 o 
   1   1   5     1922.17     1878.46     21.20 o 
   2   1   5        9.56        7.88      1.82 o 
   3   1   5        9.98       10.00      2.51 o 
   4   1   5       80.65       94.62      5.53 o 
   5   1   5        4.89        3.45      2.92 o 
   6   1   5        5.84        6.61      4.04 o 
   7   1   5        5.68        7.25      3.92 o 
  -7   2   5        0.13       -3.25      3.93 o 
  -6   2   5        3.84        1.74      2.84 o 
  -5   2   5       81.76       96.25      5.99 o 
  -4   2   5        0.48        0.64      1.91 o 
  -3   2   5      144.59      156.69      5.29 o 
  -2   2   5        1.14        0.01      1.10 o 
  -1   2   5      340.24      254.89      5.84 o 
   0   2   5     2889.38     2980.84     52.26 o 
   1   2   5      347.18      372.16      5.57 o 
   2   2   5        8.59       13.00      6.60 o 
   3   2   5      299.87      323.34      9.32 o 
   4   2   5        1.55        2.14      2.25 o 
   5   2   5        2.31        2.78      2.75 o 
   6   2   5        0.12        2.57      3.08 o 
   7   2   5       46.36       52.16      6.74 o 
  -7   3   5       20.03       28.80      7.69 o 
  -6   3   5        0.02        3.24      3.03 o 
  -5   3   5      416.57      394.44     10.82 o 
  -4   3   5      242.31      248.73      7.85 o 
  -3   3   5       59.56       68.12      4.29 o 
  -2   3   5        2.90        2.37      1.60 o 
  -1   3   5       79.20       59.02     13.76 o 
   0   3   5        1.08        4.07      1.25 o 
   1   3   5     2079.22     2008.00     24.18 o 
   2   3   5       63.86       67.78      3.60 o 
   3   3   5       30.81       31.32      3.48 o 
   4   3   5        1.13        2.12      2.69 o 
   5   3   5       11.39        9.98      3.41 o 
   6   3   5       10.28       12.91      3.88 o 
   7   3   5       12.03       15.49      5.50 o 
  -7   4   5        1.73        2.98      4.84 o 
  -6   4   5        0.93       -2.79      3.26 o 
  -5   4   5      111.08      125.97      7.28 o 
  -4   4   5       34.06       39.76      4.51 o 
  -3   4   5       25.77       26.20      5.39 o 
  -2   4   5      375.53      278.73     89.94 o 
  -1   4   5       25.35       25.84      2.79 o 
   0   4   5       57.18       52.32      2.87 o 
   1   4   5       15.99       20.51      3.52 o 
   2   4   5      417.01      394.45     11.30 o 
   3   4   5       37.99       41.46      3.93 o 
   4   4   5       17.90       26.59      3.90 o 
   5   4   5       10.36        2.67      3.52 o 
   6   4   5        4.56        4.81      4.99 o 
   7   4   5        0.01        0.60      5.18 o 
  -6   5   5        0.65       -3.60      3.35 o 
  -5   5   5        0.45       -2.15      2.83 o 
  -4   5   5      126.89      161.23      7.54 o 
  -3   5   5        0.19        1.75      2.09 o 
  -2   5   5       53.56       67.97      4.96 o 
  -1   5   5      149.02      170.78      5.86 o 
   0   5   5      207.66      224.25      5.58 o 
   1   5   5      182.65      172.01      7.80 o 
   2   5   5      240.30      240.48      9.68 o 
   3   5   5       17.13       25.77      4.85 o 
   4   5   5       15.27       19.45      4.90 o 
   5   5   5       48.75       43.83      6.65 o 
   6   5   5        8.38        5.42      4.10 o 
  -6   6   5        2.07        6.59      4.56 o 
  -5   6   5        3.53        4.33      3.21 o 
  -4   6   5        6.69        2.33      2.95 o 
  -3   6   5        0.70        5.61      2.79 o 
  -2   6   5        0.14        0.15      2.06 o 
  -1   6   5      129.59      148.22     10.18 o 
   0   6   5        0.67       -0.20      2.35 o 
   1   6   5        1.70        1.91      2.75 o 
   2   6   5        3.09        3.94      3.22 o 
   3   6   5        2.37        1.86      3.06 o 
   4   6   5       14.22       12.27      4.51 o 
   5   6   5        6.35        7.50      4.91 o 
   6   6   5        9.36        9.14      4.98 o 
  -5   7   5        9.42        4.49      2.84 o 
  -4   7   5       13.84       12.26      3.88 o 
  -3   7   5        3.59        4.19      3.39 o 
  -2   7   5        6.04        3.78      2.58 o 
  -1   7   5       31.92       32.96      5.17 o 
   0   7   5       79.87       83.51      7.63 o 
   1   7   5       45.84       44.50      6.16 o 
   2   7   5       65.81       54.94      6.88 o 
   3   7   5        0.13        3.95      3.73 o 
   4   7   5        3.51        6.02      4.01 o 
   5   7   5        7.16        7.41      4.62 o 
  -5   8   5       21.11       12.53      6.82 o 
  -4   8   5        8.34        8.83      5.08 o 
  -3   8   5        0.36        4.58      4.46 o 
  -2   8   5        8.19        6.89      3.81 o 
  -1   8   5       29.59       32.30      5.54 o 
   0   8   5       31.15       38.60      6.14 o 
   1   8   5        4.20        1.71      3.57 o 
   2   8   5       10.14       10.88      4.42 o 
   3   8   5        0.63       -0.83      3.51 o 
   4   8   5        0.46       -0.58      3.46 o 
  -4   9   5        1.15        4.21      5.67 o 
  -3   9   5        0.44       -0.35      4.12 o 
  -2   9   5        1.10        3.34      4.63 o 
  -1   9   5        1.73        1.01      4.28 o 
   0   9   5        0.34        0.26      3.47 o 
   1   9   5      134.70      141.87     10.39 o 
   2   9   5       21.50       17.33      5.44 o 
   3   9   5        8.05        3.11      4.28 o 
  -2  10   5        0.57        5.65      5.66 o 
  -1  10   5        1.92       -0.39      4.81 o 
   0  10   5        0.86       -0.96      4.56 o 
   1  10   5        5.30        4.57      5.53 o 
   2  10   5        0.04       -4.68      4.15 o 
  -7   0   6        0.38        2.10      6.48 o 
  -6   0   6        0.03        1.92      6.01 o 
  -5   0   6        5.13        8.85      3.82 o 
  -4   0   6       33.32       36.30      4.84 o 
  -3   0   6      981.36     1036.25     21.15 o 
  -2   0   6        5.98        2.71      1.20 o 
  -1   0   6       88.31       66.48      2.38 o 
   0   0   6      135.15       87.29     55.99 o 
   1   0   6     2583.80     2275.45    158.37 o 
   2   0   6      699.25      505.05    151.76 o 
   3   0   6     1810.96     2007.92     32.21 o 
   4   0   6      160.82      197.34     10.84 o 
   5   0   6        1.74       -0.16      3.80 o 
   6   0   6       24.04       29.39      7.19 o 
   7   0   6        6.27        5.61      5.65 o 
  -7   1   6        1.45       -0.09      4.75 o 
  -6   1   6        0.04        0.02      3.09 o 
  -5   1   6       39.57       31.01      3.94 o 
  -4   1   6        0.29       -0.39      1.68 o 
  -3   1   6      156.18      179.91      5.15 o 
  -2   1   6      101.11      106.21      2.93 o 
  -1   1   6      526.28      438.08     11.24 o 
   0   1   6     1377.96     1401.93     14.96 o 
   1   1   6        1.44       -0.38      1.11 o 
   2   1   6        0.17       -0.62      1.31 o 
   3   1   6     1085.64     1126.07     17.19 o 
   4   1   6       19.05       27.04      3.86 o 
   5   1   6        0.04       -0.29      2.63 o 
   6   1   6        9.60        7.83      3.68 o 
   7   1   6       11.17       12.97      4.48 o 
  -7   2   6        0.45        3.78      4.77 o 
  -6   2   6        0.44        2.16      3.43 o 
  -5   2   6        0.18        0.60      2.32 o 
  -4   2   6      126.09      108.14      5.13 o 
  -3   2   6       18.71       23.38      2.73 o 
  -2   2   6        4.28        2.64      1.94 o 
  -1   2   6      529.45      475.80      6.92 o 
   0   2   6     3408.51     3613.93     73.23 o 
   1   2   6      125.12      117.16      3.67 o 
   2   2   6       22.39       23.37      2.62 o 
   3   2   6      122.83      105.44      5.18 o 
   4   2   6       54.12       71.00      6.51 o 
   5   2   6       13.46       14.36      3.72 o 
   6   2   6       19.79       25.13      4.79 o 
   7   2   6        2.40        5.35      3.71 o 
  -7   3   6        0.41        0.83      4.65 o 
  -6   3   6       13.15       18.88      5.07 o 
  -5   3   6      368.08      309.08      9.66 o 
  -4   3   6       62.83       69.91      5.02 o 
  -3   3   6       31.48       38.28      3.61 o 
  -2   3   6        3.27        2.31      1.94 o 
  -1   3   6      772.71      816.09     11.56 o 
   0   3   6     3437.02     3373.02     79.18 o 
   1   3   6      204.11      200.66      7.32 o 
   2   3   6     1527.79     1587.10     37.01 o 
   3   3   6        5.37        1.85      1.89 o 
   4   3   6        6.98       10.65      2.84 o 
   5   3   6        0.19       -2.51      2.94 o 
   6   3   6        5.91        3.01      3.73 o 
   7   3   6        4.02        0.94      4.75 o 
  -7   4   6        7.67       15.13      6.50 o 
  -6   4   6       48.13       33.49      6.19 o 
  -5   4   6        0.41        1.19      2.93 o 
  -4   4   6       90.50       83.09      5.79 o 
  -3   4   6       13.63       15.61      2.90 o 
  -2   4   6       29.48       41.75      3.70 o 
  -1   4   6       62.19       57.02      3.82 o 
   0   4   6       42.82       42.93      4.53 o 
   1   4   6     2864.03     2791.38     28.11 o 
   2   4   6        5.54        4.01      2.65 o 
   3   4   6       38.41       48.83      4.17 o 
   4   4   6       11.72        6.99      2.75 o 
   5   4   6        1.30        1.04      3.25 o 
   6   4   6        4.57        1.89      3.56 o 
   7   4   6       13.25       12.68      5.23 o 
  -6   5   6        7.75        5.24      4.32 o 
  -5   5   6       84.01       90.96      7.25 o 
  -4   5   6       39.49       35.63      7.53 o 
  -3   5   6        3.89       -0.25      2.15 o 
  -2   5   6       25.26       24.91      3.36 o 
  -1   5   6       31.13       29.68      3.19 o 
   0   5   6        0.02       -1.41      1.09 o 
   1   5   6      101.70      111.25      6.83 o 
   2   5   6      136.56      139.12      7.89 o 
   3   5   6       16.44       10.02      3.67 o 
   4   5   6       22.19       23.61      5.56 o 
   5   5   6       68.17       50.12      7.30 o 
   6   5   6        1.20        0.38      3.70 o 
  -6   6   6        1.13        0.89      4.02 o 
  -5   6   6       17.78       18.45      4.44 o 
  -4   6   6        1.07        2.12      2.80 o 
  -3   6   6       24.47       29.29      4.93 o 
  -2   6   6       61.59       74.06      5.38 o 
  -1   6   6        4.89        5.81      2.22 o 
   0   6   6        0.50       -0.60      2.49 o 
   1   6   6       31.14       24.65      4.49 o 
   2   6   6      165.49      178.80      9.51 o 
   3   6   6        0.62        1.03      3.06 o 
   4   6   6        4.33        5.83      4.03 o 
   5   6   6        6.69        8.36      5.26 o 
   6   6   6        1.84        1.70      3.92 o 
  -5   7   6       27.72       26.70      5.62 o 
  -4   7   6        4.07        3.36      3.95 o 
  -3   7   6        6.46        4.84      2.91 o 
  -2   7   6       15.68       17.90      3.57 o 
  -1   7   6       57.66       58.85      6.53 o 
   0   7   6       26.11       33.89      6.53 o 
   1   7   6      425.75      426.86     14.22 o 
   2   7   6       24.85       22.19      5.17 o 
   3   7   6        0.03        1.16      3.36 o 
   4   7   6        4.74        5.99      4.14 o 
   5   7   6        0.43       -0.63      3.75 o 
  -5   8   6       31.87       48.70      9.58 o 
  -4   8   6        6.28        9.46      5.24 o 
  -3   8   6        0.93        2.69      4.07 o 
  -2   8   6        0.08        0.73      3.20 o 
  -1   8   6        0.77        2.77      3.24 o 
   0   8   6      113.87      116.23      9.22 o 
   1   8   6        2.51        0.07      3.68 o 
   2   8   6      112.92      123.32     10.09 o 
   3   8   6       16.36        9.61      4.74 o 
   4   8   6        3.47        2.12      4.13 o 
  -3   9   6        5.47        5.96      5.15 o 
  -2   9   6        3.29        0.23      4.60 o 
  -1   9   6        2.03        3.19      6.82 o 
   0   9   6       47.46       43.08      6.80 o 
   1   9   6       18.36       11.37      4.64 o 
   2   9   6       10.17       10.29      4.85 o 
   3   9   6        0.89        1.53      4.21 o 
  -1  10   6        1.15       -0.52      4.53 o 
   0  10   6        0.44        5.04      5.02 o 
   1  10   6        7.76        3.06      5.25 o 
  -7   1   7        0.20       -2.25      4.29 o 
  -6   1   7        4.23        5.62      4.96 o 
  -5   1   7        0.78        1.08      2.12 o 
  -4   1   7        2.46       -0.79      1.60 o 
  -3   1   7      287.56      331.01      7.30 o 
  -2   1   7     2032.80     2134.11     36.77 o 
  -1   1   7        2.29        9.28      1.40 o 
   0   1   7       58.34       41.99      2.57 o 
   1   1   7       24.10       22.19      2.34 o 
   2   1   7      177.66      182.42      7.16 o 
   3   1   7      340.65      369.38      8.94 o 
   4   1   7      104.02      107.14      7.01 o 
   5   1   7        2.51        3.26      2.92 o 
   6   1   7       38.47       36.72      5.54 o 
   7   1   7        5.88        3.24      3.60 o 
  -7   2   7        8.99        9.56      5.62 o 
  -6   2   7        1.16       -3.52      3.81 o 
  -5   2   7       31.76       45.98      4.61 o 
  -4   2   7       17.86       16.72      2.80 o 
  -3   2   7      220.83      259.60      6.23 o 
  -2   2   7       23.56       29.61      3.57 o 
  -1   2   7       12.06       18.85      2.09 o 
   0   2   7       31.12       24.92      2.35 o 
   1   2   7        0.00        0.78      1.17 o 
   2   2   7      107.42      113.06      4.58 o 
   3   2   7        2.90        3.70      2.68 o 
   4   2   7       64.05       67.93      5.62 o 
   5   2   7        0.30        2.23      3.18 o 
   6   2   7       20.25       22.90      5.39 o 
   7   2   7        1.72        2.51      3.94 o 
  -7   3   7        3.58        2.99      4.83 o 
  -6   3   7        0.02        1.54      4.19 o 
  -5   3   7        2.86        0.44      2.63 o 
  -4   3   7      135.83      141.86      6.09 o 
  -3   3   7       10.13       16.09      2.61 o 
  -2   3   7       99.81       69.98      3.79 o 
  -1   3   7     1861.53     2009.59     16.31 o 
   0   3   7      712.89      778.88     11.35 o 
   1   3   7      973.77      857.61     14.77 o 
   2   3   7     2638.63     2684.32     54.65 o 
   3   3   7       51.44       50.42      5.86 o 
   4   3   7        2.43        3.37      2.52 o 
   5   3   7       10.89       11.22      3.36 o 
   6   3   7        7.18        8.02      4.53 o 
   7   3   7        0.20       -1.73      3.30 o 
  -7   4   7        4.72        8.45      5.46 o 
  -6   4   7       18.41       17.92      5.09 o 
  -5   4   7        4.82        1.77      3.74 o 
  -4   4   7      122.10      117.73      6.18 o 
  -3   4   7       14.67       21.02      3.25 o 
  -2   4   7       33.84       44.05      3.84 o 
  -1   4   7       11.62        7.63      2.24 o 
   0   4   7      385.19      445.01     10.57 o 
   1   4   7     1630.31     1563.82     29.42 o 
   2   4   7      208.96      209.67      8.95 o 
   3   4   7        0.06       -0.20      1.61 o 
   4   4   7        4.24        2.77      3.13 o 
   5   4   7        3.44        0.93      3.36 o 
   6   4   7        1.62        3.55      3.72 o 
  -6   5   7       13.43        9.82      4.79 o 
  -5   5   7      411.86      426.46     16.26 o 
  -4   5   7        5.28        3.22      2.74 o 
  -3   5   7        0.54       -1.65      2.47 o 
  -2   5   7       14.38        8.33      4.58 o 
  -1   5   7       23.15       26.09      3.08 o 
   0   5   7        0.82       -0.77      1.06 o 
   1   5   7      306.94      298.93     10.93 o 
   2   5   7        0.93       -0.76      2.37 o 
   3   5   7        0.09       -3.09      2.53 o 
   4   5   7        4.73        1.35      3.39 o 
   5   5   7        1.55       -0.11      3.30 o 
   6   5   7       14.12        8.84      4.86 o 
  -6   6   7        0.03       -3.45      3.40 o 
  -5   6   7        3.46        6.96      4.44 o 
  -4   6   7      159.68      196.86      8.78 o 
  -3   6   7        2.93       -0.86      1.40 o 
  -2   6   7        0.01        1.10      2.14 o 
  -1   6   7        6.07       11.80      3.46 o 
   0   6   7       79.60       85.29      7.03 o 
   1   6   7       29.80       29.09      5.10 o 
   2   6   7       33.71       35.08      5.61 o 
   3   6   7        0.50       -1.73      2.87 o 
   4   6   7        5.33        4.66      3.89 o 
   5   6   7        8.35        4.14      4.12 o 
   6   6   7        1.80        0.23      3.89 o 
  -5   7   7       24.50       29.71      6.30 o 
  -4   7   7        4.97        0.59      1.85 o 
  -3   7   7        1.67        3.25      2.80 o 
  -2   7   7        7.59        1.03      2.89 o 
  -1   7   7       22.43       30.85      5.11 o 
   0   7   7      210.71      212.37     12.34 o 
   1   7   7      261.64      261.04     11.68 o 
   2   7   7       38.72       45.42      6.74 o 
   3   7   7        6.04       -0.30      3.21 o 
   4   7   7        0.62        4.19      4.20 o 
   5   7   7        0.74       -4.06      3.06 o 
  -4   8   7       25.79       27.69      7.06 o 
  -3   8   7        0.44       -1.78      3.16 o 
  -2   8   7        0.69       -1.14      3.20 o 
  -1   8   7        8.00        6.80      3.82 o 
   0   8   7        3.37        3.75      3.50 o 
   1   8   7       55.32       68.91      8.02 o 
   2   8   7       40.26       41.11      6.98 o 
   3   8   7        0.05       -1.98      3.62 o 
   4   8   7        4.76        4.31      4.39 o 
  -3   9   7        2.11        3.99      5.40 o 
  -2   9   7        0.07        0.60      4.23 o 
  -1   9   7        0.19        1.11      3.44 o 
   0   9   7        1.25        1.82      3.62 o 
   1   9   7        0.03        2.07      4.74 o 
   2   9   7        0.00       -3.84      3.36 o 
   3   9   7        1.40       -0.69      4.14 o 
  -1  10   7        1.21        0.77      4.71 o 
   0  10   7        2.57        4.05      5.44 o 
   1  10   7        0.61        0.83      3.95 o 
  -7   0   8        1.11        1.08      6.51 o 
  -6   0   8        0.10        0.30      5.47 o 
  -5   0   8        6.03        6.75      6.51 o 
  -4   0   8        2.52        8.75      2.87 o 
  -3   0   8      127.41      122.51      4.42 o 
  -2   0   8     1436.99     1495.06     32.41 o 
  -1   0   8       19.60       20.66      2.27 o 
   0   0   8       97.25       95.67     63.45 o 
   1   0   8      384.87      372.35     10.10 o 
   2   0   8      301.92      283.84     13.84 o 
   3   0   8      177.25      175.03     13.23 o 
   4   0   8        4.13        1.67      2.09 o 
   5   0   8        0.02       -1.87      5.18 o 
   6   0   8        0.07        0.65      6.45 o 
   7   0   8        0.44        1.21      7.68 o 
  -7   1   8        1.15        3.89      4.95 o 
  -6   1   8       33.01       40.44      8.06 o 
  -5   1   8        1.64        0.23      2.65 o 
  -4   1   8       15.07       29.55      2.95 o 
  -3   1   8     1426.48     1472.54     12.81 o 
  -2   1   8      809.10      914.01     11.74 o 
  -1   1   8       36.47       41.92      2.34 o 
   0   1   8      260.34      221.03      5.13 o 
   1   1   8       31.51       46.11      3.23 o 
   2   1   8        1.47        7.33      2.02 o 
   3   1   8       12.90       11.02      2.64 o 
   4   1   8       17.32       21.69      4.36 o 
   5   1   8        3.49        1.57      2.75 o 
   6   1   8        0.89       -0.54      3.69 o 
   7   1   8        2.50       -1.38      4.00 o 
  -7   2   8        0.00        0.73      4.34 o 
  -6   2   8       31.43       35.02      7.79 o 
  -5   2   8       24.22       19.62      4.46 o 
  -4   2   8       20.81       36.95      3.59 o 
  -3   2   8       85.56       97.41      3.99 o 
  -2   2   8        6.72        4.22      1.48 o 
  -1   2   8      350.04      298.91      6.00 o 
   0   2   8       50.33       62.41      3.28 o 
   1   2   8      135.19      132.39      4.47 o 
   2   2   8       30.36       30.81      3.16 o 
   3   2   8        1.70        1.40      1.88 o 
   4   2   8       59.71       68.78      7.12 o 
   5   2   8        7.82       11.40      3.55 o 
   6   2   8       11.23       18.08      4.39 o 
   7   2   8        2.12        2.73      3.90 o 
  -7   3   8        0.35        1.01      4.51 o 
  -6   3   8        9.61       17.56      6.29 o 
  -5   3   8       19.37       15.17      4.39 o 
  -4   3   8        3.07        4.69      2.39 o 
  -3   3   8       73.13       41.49     19.60 o 
  -2   3   8      167.75      162.23      5.27 o 
  -1   3   8     1131.23     1157.64     15.17 o 
   0   3   8      218.97      202.27      5.26 o 
   1   3   8     1307.19     1235.57     29.73 o 
   2   3   8       88.23       90.27      4.30 o 
   3   3   8        3.61        1.90      1.93 o 
   4   3   8       19.78       16.83      4.51 o 
   5   3   8        0.23        0.15      2.46 o 
   6   3   8       35.18       31.73      7.64 o 
   7   3   8        1.30        1.55      4.08 o 
  -7   4   8        2.34        1.25      4.62 o 
  -6   4   8        0.90        1.27      4.45 o 
  -5   4   8       11.99        8.37      4.24 o 
  -4   4   8        0.19        3.48      2.68 o 
  -3   4   8      104.99      106.42      5.26 o 
  -2   4   8       35.70       32.99      3.47 o 
  -1   4   8       56.80       59.40      3.86 o 
   0   4   8      740.70      784.63      9.60 o 
   1   4   8      493.47      516.77     21.63 o 
   2   4   8       46.50       42.76      5.37 o 
   3   4   8        2.86        1.68      2.89 o 
   4   4   8        0.71        1.14      3.10 o 
   5   4   8        4.47        6.40      3.85 o 
   6   4   8        0.80       -0.22      3.55 o 
  -6   5   8        0.00        4.52      4.48 o 
  -5   5   8       86.49      105.95      9.55 o 
  -4   5   8      441.93      429.44     11.45 o 
  -3   5   8        0.99        1.70      2.30 o 
  -2   5   8       10.12        7.63      2.44 o 
  -1   5   8        0.44       -0.93      1.54 o 
   0   5   8      145.56      162.88      8.16 o 
   1   5   8      132.72      102.64      6.85 o 
   2   5   8      151.79      141.84      8.28 o 
   3   5   8       18.21       14.23      4.40 o 
   4   5   8       18.49       14.64      4.75 o 
   5   5   8        2.33        1.25      3.68 o 
   6   5   8        3.10        5.32      4.33 o 
  -6   6   8        0.05        1.49      4.96 o 
  -5   6   8        6.18        2.91      2.42 o 
  -4   6   8      283.69      301.09     10.33 o 
  -3   6   8        2.83        4.20      2.62 o 
  -2   6   8        9.44       10.81      2.97 o 
  -1   6   8        6.14        0.69      2.63 o 
   0   6   8        3.11        5.95      3.32 o 
   1   6   8      222.41      204.38      9.93 o 
   2   6   8      200.39      215.69     10.86 o 
   3   6   8       14.25       11.37      4.31 o 
   4   6   8        7.48        5.84      3.87 o 
   5   6   8        3.16        3.02      4.22 o 
  -5   7   8       13.60       14.48      5.23 o 
  -4   7   8        0.45        1.67      2.98 o 
  -3   7   8       25.51       27.71      4.44 o 
  -2   7   8        0.00       -1.50      2.83 o 
  -1   7   8        4.84        3.13      3.28 o 
   0   7   8        1.76        3.76      3.52 o 
   1   7   8       56.61       55.93      7.23 o 
   2   7   8      178.31      188.03     10.87 o 
   3   7   8        5.46        4.63      4.03 o 
   4   7   8        0.77       -1.89      3.49 o 
   5   7   8        0.00       -2.09      3.56 o 
  -4   8   8        9.28        4.22      6.94 o 
  -3   8   8        0.38        0.94      3.44 o 
  -2   8   8        0.00       -3.28      2.82 o 
  -1   8   8        3.58        5.50      3.80 o 
   0   8   8        6.32        4.53      3.70 o 
   1   8   8       37.11       32.68      6.29 o 
   2   8   8       18.49       19.61      5.58 o 
   3   8   8        0.41        0.91      3.80 o 
   4   8   8        1.42        2.91      4.42 o 
  -3   9   8        0.38       -1.43      4.30 o 
  -2   9   8        6.96       15.34      6.20 o 
  -1   9   8        2.62       -1.45      3.40 o 
   0   9   8       12.27       11.45      4.72 o 
   1   9   8       19.81       15.47      6.36 o 
   2   9   8        0.03       -0.50      3.97 o 
   3   9   8        1.34        2.08      4.27 o 
   0  10   8        1.59        1.59      4.77 o 
  -7   1   9       14.64       13.81      6.52 o 
  -6   1   9        4.19        1.54      4.39 o 
  -5   1   9        0.62       -1.88      3.35 o 
  -4   1   9        4.00       13.14      3.03 o 
  -3   1   9      131.77      141.18      6.78 o 
  -2   1   9      100.10      126.99      4.59 o 
  -1   1   9        3.71        9.38      1.60 o 
   0   1   9      440.59      499.57      7.90 o 
   1   1   9        9.04        7.31      1.83 o 
   2   1   9        2.35       -0.44      1.47 o 
   3   1   9        4.44        6.13      2.35 o 
   4   1   9      167.28      179.89      7.67 o 
   5   1   9        0.01       -1.49      2.19 o 
   6   1   9        0.42        0.72      3.24 o 
   7   1   9        5.02        7.66      4.37 o 
  -7   2   9        0.80        0.07      4.42 o 
  -6   2   9       48.76       40.19      8.23 o 
  -5   2   9        2.92       -2.51      3.91 o 
  -4   2   9        0.27        2.43      2.61 o 
  -3   2   9       33.36       34.22      2.69 o 
  -2   2   9        6.15        2.21      1.42 o 
  -1   2   9       48.33       44.67      3.21 o 
   0   2   9      102.46       91.78      4.00 o 
   1   2   9       55.73       41.50      3.35 o 
   2   2   9       18.00       15.54      2.65 o 
   3   2   9       65.82       71.91      5.06 o 
   4   2   9        3.95        5.07      2.65 o 
   5   2   9       13.96       15.08      3.62 o 
   6   2   9        7.97        7.45      4.33 o 
   7   2   9        0.70        2.06      3.93 o 
  -7   3   9        0.34       -2.98      4.37 o 
  -6   3   9        1.77       -0.78      4.27 o 
  -5   3   9        3.47        4.39      4.61 o 
  -4   3   9       19.16       17.80      4.13 o 
  -3   3   9       90.93       78.85     15.06 o 
  -2   3   9      229.67      303.15      7.01 o 
  -1   3   9       35.30       37.81      3.29 o 
   0   3   9       21.63       34.74      3.03 o 
   1   3   9      169.31      205.91      5.53 o 
   2   3   9       17.16       14.94      2.46 o 
   3   3   9        6.35        8.58      2.54 o 
   4   3   9        2.33        1.67      2.25 o 
   5   3   9       23.98       20.28      5.12 o 
   6   3   9       20.03       20.65      5.62 o 
  -7   4   9        0.80        3.42      5.23 o 
  -6   4   9        5.40        2.60      4.65 o 
  -5   4   9        1.91        0.47      3.47 o 
  -4   4   9      216.57      200.51      9.57 o 
  -3   4   9        6.15       11.97      2.72 o 
  -2   4   9       17.95       27.19      3.27 o 
  -1   4   9        8.03        5.26      1.98 o 
   0   4   9      186.95      222.39      6.64 o 
   1   4   9      222.16      220.03      8.90 o 
   2   4   9      413.50      393.46     12.44 o 
   3   4   9        0.86       -0.14      2.55 o 
   4   4   9        7.91        4.68      3.57 o 
   5   4   9        5.60        5.18      3.84 o 
   6   4   9        2.68        2.84      4.00 o 
  -6   5   9        1.03        2.11      5.02 o 
  -5   5   9       10.25        4.89      4.18 o 
  -4   5   9      412.09      454.83     14.44 o 
  -3   5   9        2.58       -0.60      2.12 o 
  -2   5   9        0.11        0.02      1.93 o 
  -1   5   9       31.50       23.57      3.49 o 
   0   5   9       50.56       48.30      5.56 o 
   1   5   9      320.94      288.30     12.13 o 
   2   5   9      369.23      360.82     12.81 o 
   3   5   9      198.71      204.24     10.67 o 
   4   5   9        1.21       -0.33      3.32 o 
   5   5   9       10.63       10.63      4.66 o 
   6   5   9        0.08       -0.04      3.69 o 
  -6   6   9        1.79       -0.05      4.43 o 
  -5   6   9       87.84       88.59      9.12 o 
  -4   6   9       14.52       22.63      5.25 o 
  -3   6   9       16.89       24.01      3.98 o 
  -2   6   9        3.84        1.33      1.64 o 
  -1   6   9       35.91       41.32      5.49 o 
   0   6   9       17.48       16.33      4.22 o 
   1   6   9       27.55       21.35      4.99 o 
   2   6   9      609.08      567.56     16.81 o 
   3   6   9       11.55       10.58      4.43 o 
   4   6   9        0.02       -1.13      3.25 o 
   5   6   9        1.01        3.10      3.76 o 
  -5   7   9       19.15       16.88      5.65 o 
  -4   7   9       44.34       51.01      7.06 o 
  -3   7   9        0.72       -0.13      2.62 o 
  -2   7   9        0.21        5.32      3.34 o 
  -1   7   9        0.15       -0.11      3.05 o 
   0   7   9        3.46        0.96      3.43 o 
   1   7   9       87.85       76.98      8.26 o 
   2   7   9      183.71      200.19     11.37 o 
   3   7   9       15.60       13.62      5.10 o 
   4   7   9        0.27        0.93      3.71 o 
   5   7   9        0.32        3.48      4.61 o 
  -4   8   9        9.56       11.42      6.18 o 
  -3   8   9        0.82        1.02      3.57 o 
  -2   8   9        1.03       -3.04      3.05 o 
  -1   8   9       16.95       23.59      5.24 o 
   0   8   9        1.13       -0.21      3.13 o 
   1   8   9        0.22        1.35      3.77 o 
   2   8   9       27.68       19.95      5.58 o 
   3   8   9        6.56        4.68      4.40 o 
   4   8   9        1.83       -1.03      3.88 o 
  -3   9   9        0.40       -0.37      4.49 o 
  -2   9   9        1.62       -2.27      3.55 o 
  -1   9   9        0.37       -1.42      3.44 o 
   0   9   9       12.68       14.40      4.88 o 
   1   9   9        3.00        3.54      4.18 o 
   2   9   9        0.34       -0.79      4.00 o 
  -7   0  10        1.58        5.84      7.98 o 
  -6   0  10      103.95       95.90     16.66 o 
  -5   0  10        0.07       -5.98      3.99 o 
  -4   0  10       19.33        4.38      5.38 o 
  -3   0  10       93.97      118.59     12.64 o 
  -2   0  10       32.39       31.24      7.16 o 
  -1   0  10      246.86      256.28      6.98 o 
   0   0  10     1055.41      636.92    505.87 o 
   1   0  10      726.93      768.05     15.82 o 
   2   0  10        8.04       12.70      3.55 o 
   3   0  10      153.29      162.16      9.59 o 
   4   0  10      170.97      157.40     10.28 o 
   5   0  10       19.57       13.72      4.76 o 
   6   0  10        0.40        1.18      2.35 o 
   7   0  10        0.32        1.66      2.79 o 
  -7   1  10        0.22        2.77      4.74 o 
  -6   1  10        0.03        2.73      4.34 o 
  -5   1  10        2.49        2.50      4.13 o 
  -4   1  10       14.91       17.75      5.39 o 
  -3   1  10       29.22       32.33      3.17 o 
  -2   1  10       42.13       63.23      3.60 o 
  -1   1  10       52.81       58.27      3.02 o 
   0   1  10     2551.79     2520.51     24.98 o 
   1   1  10      102.22       95.39      4.39 o 
   2   1  10        9.46        7.52      2.15 o 
   3   1  10      192.56      190.35      7.22 o 
   4   1  10       51.43       53.65      5.45 o 
   5   1  10        3.68        4.71      2.79 o 
   6   1  10        5.67        5.61      3.33 o 
   7   1  10        8.25        6.88      3.67 o 
  -7   2  10        0.26        2.92      4.93 o 
  -6   2  10        3.12        5.55      4.90 o 
  -5   2  10        7.43        9.07      5.03 o 
  -4   2  10       40.95       39.64      4.81 o 
  -3   2  10        0.66        0.98      2.13 o 
  -2   2  10      257.30      229.45      6.73 o 
  -1   2  10       52.09       51.97      3.30 o 
   0   2  10      182.74      183.52      5.55 o 
   1   2  10     1323.80     1399.80     22.36 o 
   2   2  10        0.48        0.00      1.63 o 
   3   2  10       43.48       46.16      4.49 o 
   4   2  10       44.98       46.52      5.10 o 
   5   2  10        0.60        2.08      2.60 o 
   6   2  10        0.01       -0.20      2.73 o 
  -7   3  10        0.44       -4.18      4.30 o 
  -6   3  10        2.50        5.17      5.03 o 
  -5   3  10        0.00        0.61      4.09 o 
  -4   3  10      238.31      231.53      9.55 o 
  -3   3  10       50.55       44.67      3.56 o 
  -2   3  10      112.14      129.60      4.96 o 
  -1   3  10       92.01       95.99      4.30 o 
   0   3  10       30.89       35.11      3.23 o 
   1   3  10      126.03      164.15      5.40 o 
   2   3  10       44.47       44.28      3.76 o 
   3   3  10       30.62       35.24      4.52 o 
   4   3  10        0.29       -1.21      2.13 o 
   5   3  10        4.07        4.32      3.77 o 
   6   3  10        1.01        0.06      3.39 o 
  -6   4  10        2.81       -0.41      4.40 o 
  -5   4  10        2.63        0.94      4.32 o 
  -4   4  10       68.43       34.63     25.94 o 
  -3   4  10      244.01      255.01      7.65 o 
  -2   4  10       42.95       51.74      4.29 o 
  -1   4  10        5.22        5.73      2.08 o 
   0   4  10        2.91        9.43      2.11 o 
   1   4  10       82.67       62.95      6.16 o 
   2   4  10      108.24      111.74      7.55 o 
   3   4  10        1.94        2.91      3.14 o 
   4   4  10       20.83       25.42      5.53 o 
   5   4  10        0.02       -0.86      3.25 o 
   6   4  10       12.81       13.88      5.00 o 
  -6   5  10        0.24       -1.73      4.37 o 
  -5   5  10       14.86       11.44      5.63 o 
  -4   5  10       18.24       23.16      5.16 o 
  -3   5  10       11.60        9.44      2.94 o 
  -2   5  10       23.54       27.33      3.59 o 
  -1   5  10        3.45        4.53      2.15 o 
   0   5  10       29.44       23.73      4.42 o 
   1   5  10      337.56      302.11     11.31 o 
   2   5  10      685.73      636.30     17.05 o 
   3   5  10       10.15       13.63      4.76 o 
   4   5  10        4.26        0.82      3.66 o 
   5   5  10        0.05       -1.95      3.33 o 
   6   5  10        0.54       -1.79      3.79 o 
  -6   6  10        1.62       -0.61      4.68 o 
  -5   6  10        0.04       -0.62      4.54 o 
  -4   6  10      183.76      192.20     10.34 o 
  -3   6  10      148.88      152.36      7.39 o 
  -2   6  10        1.01        1.65      2.40 o 
  -1   6  10        3.40        8.12      3.40 o 
   0   6  10        7.40        7.99      3.87 o 
   1   6  10        0.07        0.08      3.41 o 
   2   6  10      274.82      270.36     12.36 o 
   3   6  10      169.74      179.94     10.80 o 
   4   6  10        5.22        5.14      4.30 o 
   5   6  10        0.42       -1.51      3.60 o 
  -5   7  10        5.16        8.03      4.60 o 
  -4   7  10      137.48      161.00     10.00 o 
  -3   7  10       26.12       22.47      5.08 o 
  -2   7  10       12.29       18.58      4.62 o 
  -1   7  10        8.40       11.18      4.23 o 
   0   7  10        1.94        2.97      3.57 o 
   1   7  10       27.35       21.27      5.26 o 
   2   7  10       49.23       45.75      7.15 o 
   3   7  10       70.87       58.99      8.08 o 
   4   7  10        0.15       -0.94      3.66 o 
  -4   8  10        3.49        1.67      5.17 o 
  -3   8  10        3.13        3.77      4.07 o 
  -2   8  10        3.11        2.18      3.65 o 
  -1   8  10        1.68        0.83      3.45 o 
   0   8  10        1.58        0.55      4.46 o 
   1   8  10        0.82        2.18      3.80 o 
   2   8  10       16.11       23.73      5.87 o 
   3   8  10        2.82        0.85      4.26 o 
  -3   9  10        6.19        2.58      7.82 o 
  -2   9  10        0.01       -0.23      3.69 o 
  -1   9  10        4.96        0.36      3.63 o 
   0   9  10        2.07        2.59      3.92 o 
   1   9  10        1.14        4.38      4.18 o 
   2   9  10        2.18        3.11      4.44 o 
  -7   1  11        2.59        6.07      6.01 o 
  -6   1  11        4.99       10.32      5.32 o 
  -5   1  11        0.00        0.83      3.98 o 
  -4   1  11        0.48       -0.92      3.43 o 
  -3   1  11        2.01        0.62      4.42 o 
  -2   1  11       33.10       24.15      2.71 o 
  -1   1  11      104.71      130.81      4.19 o 
   0   1  11      679.49      706.67     13.11 o 
   1   1  11      192.04      183.96      6.04 o 
   2   1  11        0.91       -0.56      1.65 o 
   3   1  11       18.97       19.18      3.44 o 
   4   1  11        9.38        9.23      3.16 o 
   5   1  11        0.68        2.26      2.62 o 
   6   1  11        4.12        4.86      3.33 o 
  -7   2  11        4.61        0.81      4.64 o 
  -6   2  11       11.74        3.62      4.70 o 
  -5   2  11        5.52        9.51      5.09 o 
  -4   2  11       19.02        9.18      4.66 o 
  -3   2  11        6.85        5.32      2.51 o 
  -2   2  11       56.44       48.86      2.97 o 
  -1   2  11      147.13      164.61      8.39 o 
   0   2  11      687.24      726.34     10.79 o 
   1   2  11       33.65       43.94      3.80 o 
   2   2  11       22.57       21.80      3.12 o 
   3   2  11        2.38        5.32      2.48 o 
   4   2  11        5.06        8.28      3.12 o 
   5   2  11        4.60        3.65      2.93 o 
   6   2  11        0.30       -0.24      3.44 o 
  -7   3  11        0.03        3.63      5.54 o 
  -6   3  11        0.01       -0.32      4.43 o 
  -5   3  11       14.63       14.57      5.88 o 
  -4   3  11      148.96      148.62     11.37 o 
  -3   3  11        0.08       -1.46      2.34 o 
  -2   3  11      748.80      772.25     15.13 o 
  -1   3  11       54.17       52.74      4.00 o 
   0   3  11        2.74        8.39      2.19 o 
   1   3  11        0.62        1.48      1.73 o 
   2   3  11       32.25       27.91      3.37 o 
   3   3  11       32.17       36.59      4.25 o 
   4   3  11       88.88      107.98      9.49 o 
   5   3  11        0.22       -2.20      3.09 o 
   6   3  11        1.39        2.00      3.92 o 
  -6   4  11        0.02        2.41      4.67 o 
  -5   4  11        0.03        2.79      4.33 o 
  -4   4  11      324.04      325.77     14.18 o 
  -3   4  11      348.02      361.33     20.83 o 
  -2   4  11       52.90       64.62      4.61 o 
  -1   4  11       28.49       30.68      3.50 o 
   0   4  11       10.02        8.25      2.18 o 
   1   4  11       11.76       20.98      4.20 o 
   2   4  11      105.83       92.52      8.84 o 
   3   4  11       85.36       94.99      8.79 o 
   4   4  11        9.24        3.93      3.65 o 
   5   4  11        7.61        7.01      4.40 o 
   6   4  11        2.59        6.09      4.55 o 
  -6   5  11        0.25       -2.82      4.47 o 
  -5   5  11       12.87       12.68      5.33 o 
  -4   5  11       58.98       67.25      7.22 o 
  -3   5  11       91.56       94.53      7.88 o 
  -2   5  11        1.46        0.32      2.08 o 
  -1   5  11       91.32      114.05      5.53 o 
   0   5  11        8.47        9.10      3.42 o 
   1   5  11       60.14       74.29      7.24 o 
   2   5  11      679.60      673.37     27.82 o 
   3   5  11        8.87       12.30      4.61 o 
   4   5  11        0.04       -0.25      3.28 o 
   5   5  11        7.06       10.85      4.91 o 
  -5   6  11        2.82       -0.11      4.47 o 
  -4   6  11        8.16        7.81      4.01 o 
  -3   6  11        2.63        1.68      3.32 o 
  -2   6  11        0.28       -0.93      2.66 o 
  -1   6  11        0.73        3.68      4.13 o 
   0   6  11        6.25        2.24      3.35 o 
   1   6  11      202.78      237.98     11.36 o 
   2   6  11       89.93       83.01      8.67 o 
   3   6  11        5.67        8.07      4.33 o 
   4   6  11        0.99        0.67      3.52 o 
   5   6  11        0.21        3.34      4.21 o 
  -5   7  11        9.10       14.21      6.41 o 
  -4   7  11        4.69        4.24      5.02 o 
  -3   7  11       51.85       63.25      9.30 o 
  -2   7  11       10.71        6.97      3.98 o 
  -1   7  11        9.29        4.32      3.51 o 
   0   7  11        3.42       11.98      4.48 o 
   1   7  11        3.63        5.05      3.98 o 
   2   7  11       20.37        8.85      4.59 o 
   3   7  11       19.85       16.91      5.46 o 
   4   7  11       17.50       21.12      6.27 o 
  -4   8  11        1.09       -2.61      4.90 o 
  -3   8  11       36.23       44.28      8.72 o 
  -2   8  11       13.00       18.09      5.01 o 
  -1   8  11        0.41       -2.29      3.18 o 
   0   8  11        1.20       -3.35      4.23 o 
   1   8  11        1.51        4.41      4.12 o 
   2   8  11        0.02       -4.62      3.34 o 
   3   8  11       29.42       24.97      6.65 o 
  -2   9  11        0.46        0.85      3.77 o 
  -1   9  11        2.54        1.01      3.69 o 
   0   9  11        7.66        4.22      4.14 o 
   1   9  11        8.49        3.81      4.45 o 
   2   9  11        3.68        0.74      4.15 o 
  -7   0  12        1.82        5.89      7.69 o 
  -6   0  12       43.18       34.49     11.12 o 
  -5   0  12      315.30      258.08     21.00 o 
  -4   0  12        0.02       -0.02      5.27 o 
  -3   0  12        0.38       -0.20      4.48 o 
  -2   0  12      202.25      184.64     14.07 o 
  -1   0  12      446.35      334.34      9.08 o 
   0   0  12      169.35       81.68     92.37 o 
   1   0  12       57.48       60.31      6.29 o 
   2   0  12      123.90      142.76      8.65 o 
   3   0  12        0.23        0.19      3.11 o 
   4   0  12        0.01        0.49      3.38 o 
   5   0  12        1.31        7.44      4.80 o 
   6   0  12        2.51       -0.47      3.95 o 
  -7   1  12        1.30       -0.81      4.72 o 
  -6   1  12       17.62        9.55      5.56 o 
  -5   1  12       16.30       20.89      6.40 o 
  -4   1  12        0.04       -3.04      3.58 o 
  -3   1  12       17.90       34.70      6.24 o 
  -2   1  12       39.64       37.61      3.11 o 
  -1   1  12      141.31      165.70      4.90 o 
   0   1  12      178.74      180.29      6.28 o 
   1   1  12      350.96      332.19      8.20 o 
   2   1  12        8.68        8.87      2.60 o 
   3   1  12       35.87       36.75      4.34 o 
   4   1  12        3.62        7.09      2.99 o 
   5   1  12        0.63       -0.81      2.43 o 
   6   1  12        9.39       10.00      4.59 o 
  -7   2  12        0.68        3.00      4.84 o 
  -6   2  12        6.52        6.62      5.05 o 
  -5   2  12        6.65        4.77      4.50 o 
  -4   2  12       18.08       13.62      5.29 o 
  -3   2  12       60.12       75.66      5.31 o 
  -2   2  12      158.88      148.31      4.29 o 
  -1   2  12      195.68      198.94      5.78 o 
   0   2  12      135.67      135.11      5.32 o 
   1   2  12       89.37       90.38      4.79 o 
   2   2  12        0.03       -0.72      1.88 o 
   3   2  12      143.25      172.99     10.71 o 
   4   2  12        0.10        1.62      2.38 o 
   5   2  12        1.84        3.70      3.03 o 
   6   2  12        0.38        0.40      3.54 o 
  -6   3  12        1.29        0.73      4.64 o 
  -5   3  12       16.58       13.68      5.83 o 
  -4   3  12       13.17        8.93      5.08 o 
  -3   3  12       82.63       88.54      6.55 o 
  -2   3  12      138.06      148.65      5.45 o 
  -1   3  12       71.32       76.34      4.93 o 
   0   3  12       99.61      104.78      4.95 o 
   1   3  12       40.00       43.28      3.96 o 
   2   3  12       91.59       93.83      5.55 o 
   3   3  12       47.29       42.19      6.17 o 
   4   3  12       44.56       52.87      7.17 o 
   5   3  12       16.72       10.22      4.43 o 
   6   3  12        7.74        9.41      4.88 o 
  -6   4  12        0.30        2.19      4.56 o 
  -5   4  12        0.20        3.10      4.36 o 
  -4   4  12      347.94      373.60     16.98 o 
  -3   4  12       10.75       13.03      3.85 o 
  -2   4  12        8.10        3.77      2.30 o 
  -1   4  12      260.00      227.98      8.89 o 
   0   4  12        0.04        0.46      1.84 o 
   1   4  12       26.54       20.48      4.38 o 
   2   4  12        1.34       -1.15      3.06 o 
   3   4  12      179.84      185.92     10.44 o 
   4   4  12       54.49       49.55      7.40 o 
   5   4  12        4.04        1.65      3.55 o 
   6   4  12        0.04        4.19      4.29 o 
  -6   5  12        0.94       -2.06      4.53 o 
  -5   5  12        0.89        1.94      2.65 o 
  -4   5  12        0.46       -3.07      3.66 o 
  -3   5  12       80.80       99.48      7.37 o 
  -2   5  12       40.11       38.54      4.31 o 
  -1   5  12        2.43        9.29      3.57 o 
   0   5  12        0.20       -2.06      2.78 o 
   1   5  12       32.28       31.80      5.49 o 
   2   5  12       14.96        6.12      4.09 o 
   3   5  12        0.04       -3.95      3.26 o 
   4   5  12       15.92       17.11      5.37 o 
   5   5  12        0.12        0.26      3.64 o 
  -5   6  12        0.27       -1.74      5.96 o 
  -4   6  12        3.47        4.03      3.97 o 
  -3   6  12      191.63      211.67     10.15 o 
  -2   6  12        9.76       13.51      4.08 o 
  -1   6  12        3.12        6.67      4.68 o 
   0   6  12        4.03       -2.39      3.09 o 
   1   6  12       27.70       36.30      6.01 o 
   2   6  12       35.55       32.89      6.21 o 
   3   6  12      107.30      100.26      9.85 o 
   4   6  12        1.12        3.37      4.16 o 
   5   6  12        2.72        1.18      4.05 o 
  -4   7  12       52.75       47.95      8.83 o 
  -3   7  12        0.08       -1.92      4.19 o 
  -2   7  12       18.03       22.82      5.21 o 
  -1   7  12        0.03       -3.04      2.83 o 
   0   7  12        0.85        0.76      3.55 o 
   1   7  12        6.47        2.09      3.82 o 
   2   7  12       23.33       17.40      5.49 o 
   3   7  12       22.18       20.90      6.33 o 
   4   7  12        3.83        7.54      4.90 o 
  -3   8  12        4.99        3.20      6.09 o 
  -2   8  12       13.62        9.41      5.25 o 
  -1   8  12       12.56       12.38      4.70 o 
   0   8  12        0.22        1.34      4.83 o 
   1   8  12        0.15        0.35      3.66 o 
   2   8  12       13.07        5.79      4.61 o 
   3   8  12        2.66        2.76      4.50 o 
  -2   9  12        9.50        7.06      5.89 o 
  -1   9  12        0.30       -2.36      3.70 o 
   0   9  12        2.79        5.42      4.31 o 
   1   9  12        0.94        0.48      4.38 o 
  -7   1  13        1.33       -0.45      4.34 o 
  -6   1  13        3.91        3.58      4.95 o 
  -5   1  13       38.33       34.90      7.64 o 
  -4   1  13       22.90       17.61      5.91 o 
  -3   1  13       42.88       30.36      6.11 o 
  -2   1  13        2.97        2.67      1.65 o 
  -1   1  13       47.45       69.50      3.72 o 
   0   1  13       37.50       45.94      3.89 o 
   1   1  13       23.71       22.36      3.23 o 
   2   1  13       50.61       54.84      4.92 o 
   3   1  13       20.95       19.67      3.67 o 
   4   1  13        0.25       -0.67      2.46 o 
   5   1  13        6.20        4.08      3.07 o 
   6   1  13        6.33        4.94      3.38 o 
  -6   2  13        0.67        3.12      4.76 o 
  -5   2  13       74.81       58.83      9.34 o 
  -4   2  13       44.93       37.88      7.52 o 
  -3   2  13       30.94       34.55      6.73 o 
  -2   2  13       91.95       96.17      5.54 o 
  -1   2  13        0.79        0.40      1.79 o 
   0   2  13        1.89        0.48      1.90 o 
   1   2  13      295.33      269.11      7.84 o 
   2   2  13       35.69       34.08      4.02 o 
   3   2  13        0.37        2.21      2.48 o 
   4   2  13        4.79        6.97      3.00 o 
   5   2  13        1.14        2.02      3.51 o 
   6   2  13        2.65        3.21      3.88 o 
  -6   3  13        4.19        0.48      4.50 o 
  -5   3  13       30.49       24.85      7.04 o 
  -4   3  13        3.71        7.97      5.11 o 
  -3   3  13       67.02       54.11      9.30 o 
  -2   3  13        5.70        6.42      2.60 o 
  -1   3  13        0.68       -0.12      1.92 o 
   0   3  13        2.27        7.96      2.49 o 
   1   3  13        0.08       -0.77      1.92 o 
   2   3  13      158.37      146.25      6.45 o 
   3   3  13       68.51       62.03      7.19 o 
   4   3  13        3.25        2.78      3.73 o 
   5   3  13        4.08        9.43      4.45 o 
   6   3  13        0.13       -1.90      3.47 o 
  -6   4  13        0.90        2.47      4.73 o 
  -5   4  13        0.66       -0.39      4.21 o 
  -4   4  13       31.97       40.09      7.65 o 
  -3   4  13      273.78      315.27     11.15 o 
  -2   4  13       67.65       62.16      6.03 o 
  -1   4  13       19.11       29.33      3.63 o 
   0   4  13       22.61       26.13      4.47 o 
   1   4  13        5.40        4.94      3.33 o 
   2   4  13      113.54      107.86      8.63 o 
   3   4  13      254.33      240.98     12.99 o 
   4   4  13        0.00       -0.26      3.27 o 
   5   4  13       19.77       30.66      6.51 o 
  -6   5  13        3.91        5.80      5.49 o 
  -5   5  13        2.06        1.53      4.67 o 
  -4   5  13        0.94        3.28      4.45 o 
  -3   5  13       16.12       21.34      4.62 o 
  -2   5  13        6.61       10.15      3.55 o 
  -1   5  13       43.11       44.14      5.69 o 
   0   5  13       11.16       14.95      4.21 o 
   1   5  13       54.19       48.42      6.51 o 
   2   5  13      157.92      176.53     10.20 o 
   3   5  13       27.28       26.92      5.94 o 
   4   5  13        1.53        2.30      3.71 o 
   5   5  13       19.15       16.49      5.74 o 
  -5   6  13        1.45        3.63      4.99 o 
  -4   6  13        2.37        3.61      4.63 o 
  -3   6  13       24.58       24.25      6.50 o 
  -2   6  13        4.15        2.26      4.15 o 
  -1   6  13        6.48       11.64      5.13 o 
   0   6  13        0.59        2.13      3.44 o 
   1   6  13       37.42       34.98      5.97 o 
   2   6  13        0.40       -1.99      3.33 o 
   3   6  13        2.31       -1.75      3.39 o 
   4   6  13        5.38        3.25      4.54 o 
  -4   7  13       22.33       13.28      9.46 o 
  -3   7  13        6.07        1.79      4.59 o 
  -2   7  13        0.12       -3.26      3.62 o 
  -1   7  13        0.81        2.33      2.85 o 
   0   7  13        2.85        2.27      3.77 o 
   1   7  13       14.45       10.32      4.70 o 
   2   7  13        0.86        7.01      4.49 o 
   3   7  13       74.32       83.70      9.73 o 
   4   7  13        0.15        0.12      4.40 o 
  -3   8  13       41.07       35.86      8.34 o 
  -2   8  13       19.59       15.87      6.19 o 
  -1   8  13       13.61       16.26      5.11 o 
   0   8  13        0.07        2.89      3.95 o 
   1   8  13        0.61        1.23      4.15 o 
   2   8  13       12.99       16.15      5.67 o 
  -1   9  13        0.43       -0.60      3.95 o 
   0   9  13        0.40        2.15      4.10 o 
  -6   0  14       24.98       10.82      8.13 o 
  -5   0  14       43.56       44.10     11.69 o 
  -4   0  14       15.00       15.47      8.52 o 
  -3   0  14       50.79       59.12     11.94 o 
  -2   0  14        7.11       18.94      7.27 o 
  -1   0  14        6.93        2.61      2.48 o 
   0   0  14      111.80       41.13     44.25 o 
   1   0  14     1831.46     1860.93     76.84 o 
   2   0  14        4.64        8.59      3.79 o 
   3   0  14       16.02       21.58      5.68 o 
   4   0  14       15.09       15.08      5.33 o 
   5   0  14        2.88        3.38      4.10 o 
   6   0  14        0.01       -0.95      4.23 o 
  -6   1  14        1.35       -0.17      4.07 o 
  -5   1  14       23.13       17.60      6.29 o 
  -4   1  14       37.69       41.50      8.03 o 
  -3   1  14        6.23        2.85      4.00 o 
  -2   1  14       57.86       74.10      8.37 o 
  -1   1  14       20.17       15.34      2.48 o 
   0   1  14      103.70      104.70      5.08 o 
   1   1  14       21.29       19.02      3.23 o 
   2   1  14       14.96       18.89      3.40 o 
   3   1  14        0.21       -1.89      2.24 o 
   4   1  14       14.67       18.83      4.09 o 
   5   1  14        1.05        3.31      3.01 o 
   6   1  14        0.01       -0.57      3.55 o 
  -6   2  14        9.14        9.10      5.42 o 
  -5   2  14        4.09       11.31      5.77 o 
  -4   2  14        8.88       17.49      6.15 o 
  -3   2  14     1018.13     1076.86     45.19 o 
  -2   2  14       32.52       30.35      3.96 o 
  -1   2  14       21.61       30.95      3.33 o 
   0   2  14       42.43       23.98      3.30 o 
   1   2  14       16.11       14.13      3.04 o 
   2   2  14       88.53       77.83      5.61 o 
   3   2  14      141.60      156.64      7.37 o 
   4   2  14       16.86       12.59      3.61 o 
   5   2  14        5.07        3.13      3.94 o 
   6   2  14        1.68        2.27      4.02 o 
  -6   3  14        1.39        5.80      5.35 o 
  -5   3  14        0.20       -4.24      3.80 o 
  -4   3  14        3.95        9.59      5.27 o 
  -3   3  14        4.41        0.37      4.26 o 
  -2   3  14      238.35      252.54      9.19 o 
  -1   3  14        4.05        2.77      2.25 o 
   0   3  14       25.73       35.69      3.90 o 
   1   3  14       61.39       61.56      4.91 o 
   2   3  14       31.88       39.22      5.69 o 
   3   3  14      127.85      143.00      9.35 o 
   4   3  14        0.06       -0.04      3.71 o 
   5   3  14        2.98        1.30      3.93 o 
  -6   4  14        0.02        4.06      4.83 o 
  -5   4  14        2.95        7.96      5.06 o 
  -4   4  14        6.96       10.30      5.17 o 
  -3   4  14       11.58        5.12      4.46 o 
  -2   4  14       10.40        7.41      3.22 o 
  -1   4  14        3.73        2.42      2.47 o 
   0   4  14       10.04        4.61      3.24 o 
   1   4  14       56.42       59.64      6.70 o 
   2   4  14      272.79      267.72     11.66 o 
   3   4  14       66.64       76.11     15.35 o 
   4   4  14        5.75        6.60      4.33 o 
   5   4  14        1.54        0.74      4.04 o 
  -5   5  14        1.12        0.72      4.70 o 
  -4   5  14        0.08       -1.30      3.74 o 
  -3   5  14        4.85        2.59      4.20 o 
  -2   5  14        7.71        5.92      4.23 o 
  -1   5  14       27.29       26.46      4.85 o 
   0   5  14        2.87        2.65      3.30 o 
   1   5  14        0.17       -2.97      2.85 o 
   2   5  14        9.29       18.60      5.17 o 
   3   5  14       41.48       31.84      6.14 o 
   4   5  14        0.18        0.97      3.80 o 
   5   5  14        3.42       -0.34      4.23 o 
  -5   6  14        0.06       -0.87      4.27 o 
  -4   6  14        5.92       -1.34      6.40 o 
  -3   6  14        0.69        3.69      4.47 o 
  -2   6  14       32.06       29.62      6.75 o 
  -1   6  14       79.14       77.44      9.50 o 
   0   6  14        4.42        4.50      3.70 o 
   1   6  14        7.95        8.59      4.26 o 
   2   6  14        2.24        2.95      3.84 o 
   3   6  14       16.76       12.99      5.08 o 
   4   6  14        3.66        8.18      4.92 o 
  -4   7  14       10.97        7.81      8.96 o 
  -3   7  14        5.91        6.67      5.15 o 
  -2   7  14        3.20        3.71      4.52 o 
  -1   7  14       32.81       28.91      5.55 o 
   0   7  14        4.71        3.65      3.90 o 
   1   7  14        4.03       -0.46      3.64 o 
   2   7  14       11.37        8.56      4.67 o 
   3   7  14        0.84       -0.32      3.79 o 
  -3   8  14       28.44       31.54      8.27 o 
  -2   8  14       21.18       10.75      5.88 o 
  -1   8  14        1.01        0.40      3.83 o 
   0   8  14        0.85       -1.18      3.93 o 
   1   8  14        1.69        1.02      4.25 o 
   2   8  14        0.14       -3.80      3.89 o 
  -6   1  15        0.00       -3.05      3.86 o 
  -5   1  15        0.06        3.65      4.72 o 
  -4   1  15        0.88       -1.30      3.96 o 
  -3   1  15       26.62       32.02      7.57 o 
  -2   1  15       41.61       39.82      9.96 o 
  -1   1  15        3.67        6.71      2.21 o 
   0   1  15      211.60      253.06      7.61 o 
   1   1  15        2.74        4.79      2.42 o 
   2   1  15       10.52        8.92      2.97 o 
   3   1  15       72.04       77.31      6.43 o 
   4   1  15        6.47        6.51      3.21 o 
   5   1  15        7.40        8.84      3.70 o 
  -6   2  15        2.75       -0.11      4.45 o 
  -5   2  15       28.91       32.16      7.92 o 
  -4   2  15      136.50      131.41     11.93 o 
  -3   2  15      503.59      455.51     26.42 o 
  -2   2  15        6.41        8.96      4.59 o 
  -1   2  15       19.02       13.58      2.75 o 
   0   2  15        4.09        0.46      2.18 o 
   1   2  15       47.04       49.59      4.70 o 
   2   2  15        0.37        2.00      2.47 o 
   3   2  15        3.68        5.34      3.05 o 
   4   2  15       73.78       61.08      7.73 o 
   5   2  15        0.36        0.48      3.68 o 
  -6   3  15        1.22        2.56      5.19 o 
  -5   3  15        0.03       -2.20      4.34 o 
  -4   3  15        3.99        5.69      4.22 o 
  -3   3  15      122.28      103.42     10.94 o 
  -2   3  15      149.23      159.06      7.76 o 
  -1   3  15       21.55       23.31      3.41 o 
   0   3  15       23.82       31.25      3.87 o 
   1   3  15       58.67       69.19      5.34 o 
   2   3  15       10.62       19.90      4.77 o 
   3   3  15        8.36       10.79      4.51 o 
   4   3  15       12.16       15.20      5.07 o 
   5   3  15        0.36        1.25      3.66 o 
  -6   4  15        0.73        6.16      5.54 o 
  -5   4  15        0.92        3.31      4.89 o 
  -4   4  15        6.21        3.94      4.50 o 
  -3   4  15       12.76        7.52      4.72 o 
  -2   4  15        8.59       12.01      3.71 o 
  -1   4  15      197.23      219.92      8.44 o 
   0   4  15        1.76        1.36      3.00 o 
   1   4  15       23.74       29.82      5.37 o 
   2   4  15      141.61      122.98      9.36 o 
   3   4  15       24.84       20.52      5.36 o 
   4   4  15        5.64        6.30      4.42 o 
   5   4  15        6.19        7.47      4.87 o 
  -5   5  15        0.02        3.83      5.23 o 
  -4   5  15        0.66        1.32      4.16 o 
  -3   5  15        2.43        3.25      4.01 o 
  -2   5  15       18.35       16.63      5.40 o 
  -1   5  15        5.82        8.69      3.90 o 
   0   5  15        2.58        3.46      3.38 o 
   1   5  15        0.00        2.47      3.32 o 
   2   5  15        1.28        1.60      3.69 o 
   3   5  15        0.18       -2.11      3.20 o 
   4   5  15        3.12        3.16      4.34 o 
  -4   6  15        0.67        5.51      8.06 o 
  -3   6  15        0.74        3.65      7.31 o 
  -2   6  15       28.05       24.97      6.48 o 
  -1   6  15        3.63        8.78      5.30 o 
   0   6  15        1.20        0.33      3.35 o 
   1   6  15        2.63        2.95      3.90 o 
   2   6  15        2.26       -4.54      3.03 o 
   3   6  15        2.14        2.58      4.01 o 
   4   6  15        0.19        1.98      4.30 o 
  -3   7  15        4.22       10.56      9.05 o 
  -2   7  15        0.10        3.26      4.51 o 
  -1   7  15        1.67        2.66      4.18 o 
   0   7  15        7.27        9.26      4.54 o 
   1   7  15        0.79        3.63      4.14 o 
   2   7  15        2.76        5.31      4.57 o 
   3   7  15        0.08        0.89      4.16 o 
  -2   8  15       17.08       21.38      7.15 o 
  -1   8  15        2.79        3.26      2.80 o 
   0   8  15        2.48       -2.13      3.81 o 
   1   8  15        2.26       -0.67      4.15 o 
  -6   0  16        5.95        1.15      6.71 o 
  -5   0  16        1.85       -5.42      4.27 o 
  -4   0  16       33.07       22.45      9.34 o 
  -3   0  16      239.24      248.09     20.14 o 
  -2   0  16      331.94      357.19     22.19 o 
  -1   0  16       37.40       25.54      4.50 o 
   0   0  16      112.43       78.66     47.42 o 
   1   0  16       26.17       31.87      5.76 o 
   2   0  16        1.38        0.96      3.59 o 
   3   0  16      178.08      201.88     12.25 o 
   4   0  16       46.11       49.76      8.52 o 
   5   0  16        8.02       12.52      6.59 o 
  -6   1  16        0.28       -3.30      4.17 o 
  -5   1  16        3.56       -0.92      4.35 o 
  -4   1  16      157.26      134.63     13.34 o 
  -3   1  16       45.01       38.73      7.55 o 
  -2   1  16       56.76       51.41      8.22 o 
  -1   1  16        7.21       10.39      3.16 o 
   0   1  16       62.25       60.89      4.89 o 
   1   1  16        8.88       17.56      3.39 o 
   2   1  16        3.09        0.76      2.50 o 
   3   1  16        7.62        9.26      3.34 o 
   4   1  16       94.12      114.81     10.27 o 
   5   1  16        0.47        1.96      3.38 o 
  -6   2  16        0.01       -0.70      4.68 o 
  -5   2  16       29.58       25.14      7.13 o 
  -4   2  16       88.95       79.12     10.51 o 
  -3   2  16       34.14        8.74     23.61 o 
  -2   2  16       60.42       59.22      8.25 o 
  -1   2  16       24.18       18.41      4.37 o 
   0   2  16       33.47       34.20      4.02 o 
   1   2  16        4.64        1.48      2.38 o 
   2   2  16       78.15       78.07      6.23 o 
   3   2  16       93.33       84.41      8.47 o 
   4   2  16       17.17       16.73      5.14 o 
   5   2  16        2.68        7.72      4.63 o 
  -6   3  16        6.37        8.51      5.73 o 
  -5   3  16        0.03       -2.92      3.69 o 
  -4   3  16        9.95        1.95      3.07 o 
  -3   3  16      136.63      144.29     11.30 o 
  -2   3  16        0.01       -0.50      3.63 o 
  -1   3  16        2.22       -0.41      2.56 o 
   0   3  16        0.80       -1.59      2.21 o 
   1   3  16       20.08       26.66      5.04 o 
   2   3  16        0.24        0.53      3.35 o 
   3   3  16        0.20        2.92      3.83 o 
   4   3  16       36.52       36.01      6.69 o 
   5   3  16        0.32       -1.57      3.75 o 
  -5   4  16        4.04        5.27      4.18 o 
  -4   4  16        0.54       -1.92      3.78 o 
  -3   4  16        4.27        0.33      3.80 o 
  -2   4  16        2.54        0.38      3.54 o 
  -1   4  16       27.73       25.31      6.01 o 
   0   4  16        4.99        3.34      3.24 o 
   1   4  16        6.35       10.26      4.02 o 
   2   4  16        8.05        9.20      4.25 o 
   3   4  16        1.57        1.24      3.79 o 
   4   4  16        0.37        0.83      3.60 o 
  -5   5  16        0.09        4.00      4.99 o 
  -4   5  16        0.46        1.77      4.37 o 
  -3   5  16        2.15       -4.04      5.98 o 
  -2   5  16        7.88       10.09      4.62 o 
  -1   5  16        0.80        3.54      4.15 o 
   0   5  16        2.38        3.34      3.56 o 
   1   5  16        0.19        1.35      3.41 o 
   2   5  16        7.96       11.21      4.50 o 
   3   5  16        1.25        1.77      3.85 o 
   4   5  16        5.61        4.06      4.48 o 
  -4   6  16        0.47       -2.16      6.83 o 
  -3   6  16        0.14       -1.04      6.79 o 
  -2   6  16        0.27        0.55      3.98 o 
  -1   6  16      129.94      121.20     12.48 o 
   0   6  16        3.75        4.07      3.86 o 
   1   6  16        0.27        0.03      3.56 o 
   2   6  16        7.34        7.11      4.52 o 
   3   6  16        8.80       12.59      5.08 o 
  -3   7  16        0.79        2.22      7.60 o 
  -2   7  16        0.09        0.48      3.99 o 
  -1   7  16        0.27        1.94      4.15 o 
   0   7  16       24.92       16.72      5.29 o 
   1   7  16       12.57        8.93      4.79 o 
   2   7  16       24.94       28.18      6.55 o 
  -1   8  16        0.72        5.85      4.92 o 
   0   8  16        5.40        2.55      4.36 o 
  -6   1  17        0.72       -2.82      3.87 o 
  -5   1  17        7.06        2.67      4.96 o 
  -4   1  17       24.83       15.35      6.03 o 
  -3   1  17        6.88        0.36      4.26 o 
  -2   1  17        8.04        4.18      4.18 o 
  -1   1  17       22.65       13.32      4.98 o 
   0   1  17        5.71        0.71      2.29 o 
   1   1  17        1.66        2.17      2.65 o 
   2   1  17        0.65        1.39      2.50 o 
   3   1  17        3.55       -0.57      2.43 o 
   4   1  17       43.97       25.26     14.24 o 
   5   1  17        5.72        0.42      2.37 o 
  -6   2  17        0.06        2.80      5.12 o 
  -5   2  17        4.31        1.42      4.51 o 
  -4   2  17        9.68        8.91      5.47 o 
  -3   2  17       34.64       15.20     16.12 o 
  -2   2  17        1.00        4.27      4.51 o 
  -1   2  17        2.05        0.32      3.84 o 
   0   2  17       12.58       21.76      3.61 o 
   1   2  17       23.87       20.44      3.85 o 
   2   2  17      150.32      152.37      7.53 o 
   3   2  17      143.09      141.85      9.38 o 
   4   2  17        1.35       -2.33      3.49 o 
   5   2  17        2.11        0.82      3.86 o 
  -5   3  17        7.10        6.46      5.48 o 
  -4   3  17       37.77       17.47     18.33 o 
  -3   3  17        4.75        3.94      4.62 o 
  -2   3  17       31.91       30.16      6.67 o 
  -1   3  17        8.01        5.25      3.14 o 
   0   3  17        0.04       -1.56      2.26 o 
   1   3  17       10.32        5.93      3.58 o 
   2   3  17      115.24      119.76      9.29 o 
   3   3  17       26.29       28.49      5.89 o 
   4   3  17       25.84       25.50      6.01 o 
   5   3  17        3.81        2.36      4.16 o 
  -5   4  17        5.01        0.77      2.96 o 
  -4   4  17        4.90       -0.10      4.41 o 
  -3   4  17        6.41        6.27      4.73 o 
  -2   4  17        0.16        3.15      4.07 o 
  -1   4  17       19.63       16.11      5.26 o 
   0   4  17        3.13        5.38      3.50 o 
   1   4  17        9.66        8.12      3.88 o 
   2   4  17        7.57        2.32      3.78 o 
   3   4  17       16.48       14.05      4.85 o 
   4   4  17        0.14        1.52      4.06 o 
  -4   5  17        0.99       -0.39      4.24 o 
  -3   5  17        0.32        0.43      6.88 o 
  -2   5  17       22.37       15.44      9.27 o 
  -1   5  17       10.30       12.39      5.34 o 
   0   5  17       54.48       42.64      6.19 o 
   1   5  17        0.38        0.64      3.28 o 
   2   5  17        3.37        3.54      4.12 o 
   3   5  17        1.17       -1.25      3.66 o 
   4   5  17        0.00       -1.29      4.01 o 
  -4   6  17        0.45       -0.53      7.18 o 
  -3   6  17        0.05       -4.29      5.96 o 
  -2   6  17        0.04       -3.07      6.91 o 
  -1   6  17        0.34        2.45      4.51 o 
   0   6  17       10.92       14.28      4.87 o 
   1   6  17        1.43        0.66      3.66 o 
   2   6  17        0.09       -1.36      3.49 o 
   3   6  17        0.36        2.30      4.18 o 
  -2   7  17        0.12       -4.25      7.07 o 
  -1   7  17        3.06        1.96      7.73 o 
   0   7  17        1.24       -1.73      4.32 o 
   1   7  17        0.22       -1.26      3.78 o 
   2   7  17        7.09        3.71      4.50 o 
  -5   0  18        6.89        8.24      7.78 o 
  -4   0  18        3.54       -0.50      5.89 o 
  -3   0  18      722.90      837.44     36.74 o 
  -2   0  18      178.82      191.54     18.76 o 
  -1   0  18       64.12       68.89     12.50 o 
   0   0  18       12.80       14.18      4.30 o 
   1   0  18       11.40       16.69      5.00 o 
   2   0  18        0.38        0.59      3.86 o 
   3   0  18       58.42       69.10      9.50 o 
   4   0  18        3.94        6.15      5.03 o 
   5   0  18       22.96       28.04      7.70 o 
  -5   1  18        0.05       -1.94      4.22 o 
  -4   1  18        0.10       -0.73      4.30 o 
  -3   1  18        0.45        7.28      8.52 o 
  -2   1  18      609.13      255.79    337.56 o 
  -1   1  18        0.64        2.72      4.23 o 
   0   1  18       14.33       19.33      3.55 o 
   1   1  18        3.41        5.46      2.85 o 
   2   1  18       56.43       59.22      5.85 o 
   3   1  18        0.09       -0.57      2.17 o 
   4   1  18       53.77       25.33     23.45 o 
   5   1  18        9.02       10.80      4.77 o 
  -5   2  18        2.49        7.11      5.24 o 
  -4   2  18        0.25        1.18      4.45 o 
  -3   2  18        3.84        2.49      3.88 o 
  -2   2  18       36.23       36.53      7.29 o 
  -1   2  18        1.71       -1.34      3.84 o 
   0   2  18        1.15       -0.13      2.42 o 
   1   2  18       35.92       38.75      4.76 o 
   2   2  18       28.13       30.27      5.49 o 
   3   2  18       27.81       29.47      5.92 o 
   4   2  18        0.58        4.04      4.17 o 
  -5   3  18        1.27        1.74      5.32 o 
  -4   3  18        5.80       20.53      6.70 o 
  -3   3  18       10.27        8.21      5.16 o 
  -2   3  18        0.78        1.24      3.82 o 
  -1   3  18        0.84        5.93      4.27 o 
   0   3  18       13.33       20.12      6.65 o 
   1   3  18       18.19       20.87      4.83 o 
   2   3  18       16.54       18.46      4.83 o 
   3   3  18       42.46       41.96      6.77 o 
   4   3  18        1.52        4.51      4.17 o 
  -5   4  18        2.25        8.24      5.57 o 
  -4   4  18       14.84       17.85      6.60 o 
  -3   4  18       12.98       22.88      6.51 o 
  -2   4  18       10.33        8.47      7.77 o 
  -1   4  18       41.50       37.98     11.35 o 
   0   4  18       32.75       40.04      7.46 o 
   1   4  18        0.26       -0.19      3.16 o 
   2   4  18        6.03        7.42      4.21 o 
   3   4  18        9.13        6.50      4.40 o 
   4   4  18        0.05       -2.04      3.58 o 
  -4   5  18        6.93       13.21      9.57 o 
  -3   5  18        0.03        2.34      7.48 o 
  -2   5  18        0.76        0.53      6.74 o 
  -1   5  18       22.99       25.58      6.64 o 
   0   5  18       32.27       29.52      6.94 o 
   1   5  18        1.51       -0.31      3.47 o 
   2   5  18        2.09       -1.01      3.52 o 
   3   5  18        0.02        0.55      3.85 o 
  -3   6  18        2.05        3.22      8.47 o 
  -2   6  18        0.74       -2.22      6.65 o 
  -1   6  18        0.59        0.82      4.17 o 
   0   6  18        3.85        2.99      4.74 o 
   1   6  18       12.90       13.25      4.98 o 
   2   6  18        0.17       -1.41      3.62 o 
  -2   7  18        0.73        3.72      8.18 o 
  -1   7  18        0.43        2.56      8.03 o 
   0   7  18        6.30        4.76      5.39 o 
   1   7  18        0.14       -0.50      3.98 o 
  -5   1  19        0.08       -1.54      4.06 o 
  -4   1  19        2.93        6.23      5.98 o 
  -3   1  19       84.99       67.63      9.91 o 
  -2   1  19      437.92      197.17    223.32 o 
  -1   1  19        6.76       10.52      5.14 o 
   0   1  19        7.32        8.72      3.59 o 
   1   1  19        2.22       -0.14      2.48 o 
   2   1  19        1.50        3.71      2.95 o 
   3   1  19       10.37        5.87      4.75 o 
   4   1  19        9.22        9.05      4.60 o 
  -5   2  19        5.66        4.58      4.93 o 
  -4   2  19        0.93       -0.06      4.50 o 
  -3   2  19        0.07        2.79      4.96 o 
  -2   2  19        0.02       -1.23      4.33 o 
  -1   2  19       29.48       29.05      6.67 o 
   0   2  19        0.15       -0.06      2.90 o 
   1   2  19       24.04       26.95      4.31 o 
   2   2  19       14.22       14.06      4.53 o 
   3   2  19        0.02       -2.19      3.28 o 
   4   2  19       11.62       14.72      5.31 o 
  -5   3  19        0.01       -2.00      4.37 o 
  -4   3  19        7.46        4.04      4.78 o 
  -3   3  19        9.08       12.52      5.72 o 
  -2   3  19       20.58       21.13      6.05 o 
  -1   3  19        3.51        2.31      4.26 o 
   0   3  19        2.46       -0.16      3.74 o 
   1   3  19       12.25        9.66      4.05 o 
   2   3  19        0.02        2.43      3.40 o 
   3   3  19        1.00        2.58      3.74 o 
   4   3  19        1.16        1.78      3.84 o 
  -4   4  19        2.17        1.67      4.56 o 
  -3   4  19        0.01        2.10      4.59 o 
  -2   4  19       15.92       14.57      9.04 o 
  -1   4  19        0.16        1.35      6.85 o 
   0   4  19        1.11        3.95      4.48 o 
   1   4  19        2.36        0.26      3.28 o 
   2   4  19        1.13        1.99      3.57 o 
   3   4  19       11.52       13.84      5.09 o 
  -4   5  19        0.79       -0.82      7.11 o 
  -3   5  19        5.00        8.04      8.67 o 
  -2   5  19        0.05       -6.37      6.34 o 
  -1   5  19        3.53        0.09      6.84 o 
   0   5  19        3.93        1.62      5.14 o 
   1   5  19        0.19        0.46      3.62 o 
   2   5  19       15.35       13.54      5.05 o 
   3   5  19        5.00        0.57      3.87 o 
  -3   6  19        0.06       -2.84      6.75 o 
  -2   6  19        0.06        0.87      7.39 o 
  -1   6  19        3.47       11.22      9.03 o 
   0   6  19        4.32        3.30      4.86 o 
   1   6  19        0.32       -0.89      3.80 o 
   2   6  19        3.94        3.16      4.49 o 
  -5   0  20        0.76       -1.30      6.33 o 
  -4   0  20        9.02       -4.00      5.47 o 
  -3   0  20      211.60      238.09     22.24 o 
  -2   0  20        8.37       13.96      8.30 o 
  -1   0  20       52.76       51.06     11.98 o 
   0   0  20        8.39        6.47      6.62 o 
   1   0  20        0.03        2.20      3.91 o 
   2   0  20        0.00       -1.52      3.61 o 
   3   0  20       61.39       61.43      9.25 o 
   4   0  20       51.70       51.35      9.38 o 
  -5   1  20        0.15       -1.22      4.21 o 
  -4   1  20        3.30       -0.80      4.23 o 
  -3   1  20        1.12        3.17      4.80 o 
  -2   1  20       26.04       16.14     11.38 o 
  -1   1  20       12.40       14.74      5.74 o 
   0   1  20        1.32       -0.34      4.14 o 
   1   1  20        0.02        1.25      2.66 o 
   2   1  20        3.47       -1.14      2.55 o 
   3   1  20        1.75        0.00      2.95 o 
   4   1  20       69.46       63.65      8.54 o 
  -5   2  20        0.09        1.49      4.93 o 
  -4   2  20        0.60       -4.31      3.78 o 
  -3   2  20        3.07       10.76      5.89 o 
  -2   2  20       56.83       70.47      9.95 o 
  -1   2  20        2.15        4.10      4.62 o 
   0   2  20       61.61       71.17      9.35 o 
   1   2  20        1.09        2.69      3.29 o 
   2   2  20        3.30        1.76      3.40 o 
   3   2  20        0.27       -0.96      3.66 o 
   4   2  20       14.00       14.43      5.39 o 
  -4   3  20       18.03       15.02      6.37 o 
  -3   3  20        0.40       -2.13      4.12 o 
  -2   3  20        1.22        0.29      4.16 o 
  -1   3  20       28.71       33.88     11.52 o 
   0   3  20        0.00        0.55      6.78 o 
   1   3  20        3.81        3.99      3.58 o 
   2   3  20        0.11       -0.67      3.32 o 
   3   3  20        4.17        8.41      4.56 o 
  -4   4  20        2.75        2.36      4.72 o 
  -3   4  20        0.87        2.14      6.96 o 
  -2   4  20        0.01       -1.13      6.15 o 
  -1   4  20        1.29        4.85      6.94 o 
   0   4  20        7.75        5.68      7.46 o 
   1   4  20        0.19        0.93      4.10 o 
   2   4  20        2.58        1.38      3.73 o 
   3   4  20        0.72        0.42      3.99 o 
  -3   5  20        0.02       -3.62      6.39 o 
  -2   5  20        0.32        4.47      8.41 o 
  -1   5  20        1.52        2.54      7.46 o 
   0   5  20        2.59       -3.21      3.89 o 
   1   5  20        0.09        2.08      4.57 o 
   2   5  20        4.64        5.77      4.31 o 
  -2   6  20        0.73       -6.89      5.88 o 
  -1   6  20        3.70       13.79     10.12 o 
   0   6  20        2.11       -0.20      4.84 o 
   1   6  20        2.97        2.24      5.11 o 
  -4   1  21        3.53       -3.86      4.23 o 
  -3   1  21        6.32       -1.22      4.81 o 
  -2   1  21       14.59       11.10      5.59 o 
  -1   1  21      154.98      170.12     12.87 o 
   0   1  21        0.07        2.09      4.52 o 
   1   1  21        2.69        2.85      3.50 o 
   2   1  21        3.40        1.01      2.42 o 
   3   1  21       21.24       31.40      6.15 o 
  -4   2  21        1.98       -2.26      4.47 o 
  -3   2  21        3.45        5.20      5.34 o 
  -2   2  21       48.19       44.84      8.61 o 
  -1   2  21        2.91        3.79      4.76 o 
   0   2  21        0.96       -1.52      4.46 o 
   1   2  21        8.60       18.05      9.51 o 
   2   2  21        0.59        0.48      3.42 o 
   3   2  21        5.24        3.61      4.10 o 
  -4   3  21        0.05       -2.89      4.34 o 
  -3   3  21        0.21       -1.90      4.42 o 
  -2   3  21        9.88       12.66      5.87 o 
  -1   3  21        0.51        0.57      6.63 o 
   0   3  21       31.34       16.39      9.47 o 
   1   3  21        0.96        1.13      4.47 o 
   2   3  21        3.12       -0.88      3.58 o 
   3   3  21        0.22        2.46      3.87 o 
  -3   4  21       14.05       12.59     10.00 o 
  -2   4  21        1.29        0.45      6.76 o 
  -1   4  21       14.74        9.56      8.68 o 
   0   4  21        0.02       -5.82      5.19 o 
   1   4  21       12.79       11.96      5.80 o 
   2   4  21       13.02       10.18      4.73 o 
  -2   5  21        3.56        9.84      9.87 o 
  -1   5  21        0.79        0.34      7.25 o 
   0   5  21        0.25       -4.39      5.40 o 
   1   5  21        1.10        1.44      4.49 o 
  -4   0  22        1.78        1.23      7.22 o 
  -3   0  22        0.30        5.72      7.72 o 
  -2   0  22       27.96       50.17     13.11 o 
  -1   0  22       68.47       33.21     10.63 o 
   0   0  22        3.42       -0.90      5.54 o 
   1   0  22       32.82       34.14     11.08 o 
   2   0  22       11.32       12.68      5.58 o 
   3   0  22       32.93       33.99      8.13 o 
  -4   1  22        2.31        0.76      4.60 o 
  -3   1  22        0.18        3.97      5.23 o 
  -2   1  22       67.04       70.02     10.60 o 
  -1   1  22       25.38       28.46      7.39 o 
   0   1  22        2.14       -0.50      4.54 o 
   1   1  22        2.56        5.29      5.13 o 
   2   1  22        0.33       -0.20      2.18 o 
   3   1  22        1.31        2.79      3.96 o 
  -4   2  22        0.34        3.07      4.81 o 
  -3   2  22        6.73       17.52      7.57 o 
  -2   2  22       23.88       25.52     11.84 o 
  -1   2  22       51.87       58.39      9.52 o 
   0   2  22       14.80       13.31      9.10 o 
   1   2  22        0.14        1.67      7.07 o 
   2   2  22        1.40       -1.19      3.36 o 
  -3   3  22        1.24        4.96      5.18 o 
  -2   3  22        0.00       -1.56      6.83 o 
  -1   3  22       68.17       86.94     17.59 o 
   0   3  22        6.29        0.71      6.62 o 
   1   3  22        0.11       -2.79      6.27 o 
   2   3  22        6.00        2.34      3.83 o 
  -2   4  22        5.39       18.55     10.25 o 
  -1   4  22       14.52       16.97     10.00 o 
   0   4  22        7.15        6.62      8.42 o 
   1   4  22        0.10       -1.00      7.11 o 
  -1   5  22        4.07        5.50      8.42 o 
   0   5  22        2.11        2.25      7.05 o 
  -3   1  23        7.53        2.63      4.90 o 
  -2   1  23       41.67       40.46      8.81 o 
  -1   1  23        0.01        0.27      4.75 o 
   0   1  23        5.22        7.52      5.44 o 
   1   1  23        2.70        4.35      6.80 o 
   2   1  23        0.20       -1.68      3.66 o 
  -3   2  23        6.01        1.77      5.10 o 
  -2   2  23       10.53       15.50      6.51 o 
  -1   2  23       11.64       11.30      9.46 o 
   0   2  23        1.40       -1.45      6.95 o 
   1   2  23        4.78        4.54      7.39 o 
   2   2  23        0.22       -0.04      4.47 o 
  -2   3  23        6.74        1.04      7.71 o 
  -1   3  23        4.15       -1.57      7.41 o 
   0   3  23       18.09       21.69     10.64 o 
   1   3  23        4.25       -2.64      6.42 o 
  -1   4  23       20.52       19.07     10.79 o 
   0   4  23        4.15       -3.09      7.10 o 
  -2   0  24        0.33        4.23      8.20 o 
  -1   0  24        0.07       -1.78      2.83 o 
   0   0  24       11.77        6.18      8.08 o 
   1   0  24       10.28       12.51      8.83 o 
  -2   1  24       11.83       20.01      7.10 o 
  -1   1  24        0.14       -3.66      5.00 o 
   0   1  24        1.55        3.63      5.26 o 
   1   1  24        7.28        1.24      6.53 o 
  -2   2  24        8.89       14.62      6.54 o 
  -1   2  24        1.80        2.98      7.64 o 
   0   2  24        0.00       -8.96      5.97 o 
   1   2  24        1.08       -1.57      7.27 o 
                                                 
